# Supplementary material for: Plasma Profiling of Acute Myeloid Leukemia With Fever‐ and Infection‐Related Complications During Chemotherapy‐Induced Neutropenia
Source: Cancer Rep (Hoboken). 2024 Oct 23;7(10):e70024. doi: 10.1002/cnr2.70024 (PMC11498059; doi:10.1002/cnr2.70024)
Supplement: Supplementary file 5 — Table S4: Number of proteins quantified by LFQ intensity levels in this study, categorized by patient number and time points. [file CNR2-7-e70024-s006.xlsx]

## Sheet: Proteinsquantified
Table S4. Number of proteins quantified by LFQ intensity levels in this study, categorized by patient number and time points.
Patient_number	BIOM002				BIOM003															BIOM004						BIOM005										BIOM006								BIOM007
Timepoints	1	2	3	4	1	2	3	4	5	6	7	8	9	10	11	12	13	14	15	1	2	3	4	5	6	1	2	3	4	5	6	7	8	9	10	1	2	3	4	5	6	7	8	1	2	3	4	5	6
neutropenic_episode	1				1				2											1						1							2			1								1
Sample.ID	BIOM002_1	BIOM002_2	BIOM002_3	BIOM002_4	BIOM003_1	BIOM003_2	BIOM003_3	BIOM003_4	BIOM003_5	BIOM003_6	BIOM003_7	BIOM003_8	BIOM003_9	BIOM003_10	BIOM003_11	BIOM003_12	BIOM003_13	BIOM003_14	BIOM003_15	BIOM004_1	BIOM004_2	BIOM004_3	BIOM004_4	BIOM004_5	BIOM004_6	BIOM005_1	BIOM005_2	BIOM005_3	BIOM005_4	BIOM005_5	BIOM005_6	BIOM005_7	BIOM005_8	BIOM005_9	BIOM005_10	BIOM006_1	BIOM006_2	BIOM006_3	BIOM006_4	BIOM006_5	BIOM006_6	BIOM006_7	BIOM006_8	BIOM007_1	BIOM007_2	BIOM007_3	BIOM007_4	BIOM007_5	BIOM007_6
IGLV4-69	27.4	27.4	27.1	27.2	26.4	26.6	26.3	26.2	25.4	26.1	26.3	25.9	24.2	26.7	26.3	27.3	26.2	25.8	26.4	23.9	26.3	26.3	26.5	26.2	0	24.8	24.7	0	0	24.1	24.8	0	24.5	24.8	26.5	26.1	23.5	25.3	24.6	25.7	26.1	0	0	26.6	26.8	26.6	27.1	27.1	26.6
IGLV8-61	25.8	25.8	25.8	25.4	25.3	25.3	24.9	25.5	25	26.2	25.3	25	25.2	25.4	25.2	26.4	25	25.1	25.4	25.3	25.5	25.9	26.2	25.8	26	23.9	22.4	23.5	23	0	23.1	25.2	25.2	24.8	25.5	25.1	24.1	24.6	25.1	25.8	24.8	24.3	24.7	24.4	24.9	25.3	25.5	25.4	25.1
IGLV3-10	26.6	26.7	27	26.8	27.8	27.6	27.8	27.5	27.6	27.5	28	27.6	27.9	28	27.7	29.2	27.2	27	27.8	27.7	27.7	28	28.2	27.8	27	26.5	26	26.4	25.9	25.3	26.4	25.9	26.5	26.4	27	27.4	26.2	26.6	26.7	27.4	26.7	26.1	26.7	28.1	29.1	29	29.3	29.1	29.1
IGLV3-9	24	23.8	23.9	24.3	24.8	24.3	24.5	24.1	24.2	23.8	24.2	24.2	24.4	24.2	24.3	25.5	23.7	23	23.9	22.5	23.3	24.4	23.8	23.7	22.9	23.1	22.6	22.8	22.5	22.2	23	22.2	22.4	22.8	23.9	24.2	22.5	23.4	23	23.5	23.8	22.9	23.2	23.5	24.7	24.7	25.3	24.9	24.3
IGKV2-24;IGKV2D-24	27.3	27.2	27.5	27.3	26.8	26.8	26.4	26.3	26.5	26.3	26.7	26.4	26.6	27	26.7	29	26.2	26	26.7	25.7	25.7	26.1	26.7	26.2	25.3	25.6	25.3	25.3	24.3	24.5	25.5	24.8	25.1	25.4	25.7	26.2	25.2	25.4	26.2	27	26.1	25.7	25.9	26.1	27.9	27.7	28.2	27.5	27.5
IGKV1-27	28.9	28	28	27.7	27.3	27.2	27.2	26.8	27.1	26.6	27.2	27.2	27.4	27.2	27.4	28.1	26.9	26.6	27.3	27.1	27.5	27.5	27.9	27.4	26.9	26.3	25.6	25.8	25.5	25.4	26.2	26.3	27.2	27.3	27.6	27.3	25.8	26.6	26.9	26.8	27.1	26.8	26.9	26.9	28.2	27.4	28.9	27.7	26.7
IGHV1OR15-1	28.7	28.4	28.5	29	25.9	25.4	25.7	24.3	25	25.5	25.5	25.6	25.6	25.6	25.3	26.8	23.6	23.7	24.7	23.7	23.5	24.4	24.3	24.3	22.3	24.1	24.3	24.3	24	23.5	24.4	23.9	24.8	25.1	25.2	26.7	24.1	24.8	25.3	26.2	25.9	25	25.7	27.4	27.2	26.2	28.2	26.8	26.4
IGLV5-45	23.7	0	23	23.3	22.7	22.9	22.8	22.1	22.4	23	22.5	22.9	23.2	23.7	23.2	24.2	22.1	21.5	22.1	22.3	21.8	22.1	23.2	22.2	21.8	20.9	21.1	20.5	20.2	20.5	21.3	20.3	21.3	21.7	22.1	22	21.1	20.7	21.6	21.6	22	21	21.8	21.5	23.3	23	23.1	23	23.1
TTR	29.6	28.9	28.9	28.8	30.5	30.3	30.2	30.4	30.6	30.3	29.9	29.4	29.4	29.4	29.8	30.9	29.6	29.9	30.4	29.9	29.2	29.1	30	29.8	29.4	30.1	29.8	29.8	28.8	27.5	27.5	27.4	30	29.5	29.4	30.2	29.1	29.8	29.3	29.7	29.4	28.7	29.8	29	30.2	30	30.1	30.1	30.4
GPX3	25.7	25.8	26.6	26.4	25.5	25.6	25.2	25.3	25.6	24.9	25.4	25.3	25.5	25.4	25.3	27	24.7	24.5	25	24.9	24.9	25.2	26.2	25.2	24.4	25.2	25.1	25.3	25	25.2	26	25.1	24.3	24.5	25.1	25.3	25.2	24.5	24.9	25.2	25.4	25.2	25	25.7	27.1	26.7	27.3	26.7	26.7
SAA2-SAA4;SAA4	27.1	26.2	26.5	27.1	28.5	28.9	28.8	28.2	27.7	28.5	28.9	28.7	28.9	28.7	28.5	29.4	27.2	26.7	27.7	28.1	28.4	28.4	29.3	28.5	27.7	27.7	27.5	27.7	27	25.9	26.3	26.3	27.6	28.1	28.5	27.6	27.5	27.4	27.1	26.5	26.8	25.9	26.2	27.9	28.6	28.5	29	28.4	28.2
F5	25.3	25.7	25.8	25.3	25.5	25.4	25.3	24.9	24.4	24.8	24.5	24.4	24.6	24.4	24.4	25.1	23.7	22.8	23.6	24.6	24.8	25.2	25.5	24.9	24.2	24.3	24.5	24.7	24.1	24.1	24.8	24.1	24	24.3	24.9	25	24.1	25.2	25.3	25.3	24.5	24.8	25	24.9	25.7	25.5	25.8	25.7	25
IGHV3-49	26.5	26.7	27.1	27.1	26.6	26	26.5	26.2	26.4	26.6	26.7	26.4	26.2	26.4	26.4	27.6	25.8	25.9	26.1	25.9	24.9	25.9	25.8	25.8	25.1	25.1	24.9	25.1	25.2	25.1	25.3	25.7	25.1	24.3	25.5	26	25	25.3	25.5	25.9	25.6	25.6	25.9	24.9	25.9	26	26	26	26.2
IGKV6D-21	25.5	25.8	25.8	25.7	25.1	25.1	25.2	24.8	24.7	25.4	25.4	25	25.4	25.3	25.1	25.6	24.3	24.2	25.3	0	23.7	0	24.4	24.2	0	0	23.3	23.5	0	0	23.6	23.4	23.9	23.8	24.4	24.6	23.2	23.7	23.9	25	24.5	24.1	24.3	24.4	25.3	25	25.7	25.4	25.1
IGHV6-1	27.8	27.7	28.2	27.8	0	26.5	26.2	26.3	26.1	26	26.5	26.4	26.3	26.6	26.5	27.8	26	25.7	26.6	26.1	26.2	26.5	27.1	26.7	25.3	26.6	26.3	26.3	0	0	26.5	25.5	25.9	26.3	26.8	27.1	26.2	26.3	26.8	27	26.7	26	26.5	27.2	28.4	28.4	28.8	28.3	28.2
IGHV3-15	29.9	29.7	30.1	29.7	29.2	29.3	29.3	29	29	28.8	29.4	29.1	29.2	29.4	29.2	30.8	28.3	28.4	29.1	28.7	28.8	29.2	29.5	29.2	27.9	28.6	28.2	28.2	27.8	27.8	28.5	27.7	28.3	28.5	29.2	28.6	27.8	27.5	28.3	29.2	28.4	28	28.3	29.1	29.6	29.8	30	29.7	29.6
IGHV2-26	25.9	25.5	25.4	25.7	24.9	24.2	24.9	24.1	24.7	24	24.7	24.8	24.6	24.6	25	26.3	24.1	24	24.2	23.7	24.3	23.9	24.3	24.3	23.2	21	23.5	0	0	0	23.2	0	23.7	23.7	22	25.2	0	23.4	22.7	24.7	23.9	0	23.7	24.5	24.7	24.8	25.6	25.6	25.3
IGHV3-74	27.3	27.3	27.6	27.6	26.3	26.4	26.3	26.2	26.1	26.2	26.6	26.5	26.5	26.6	26.3	27.9	26	25.8	26.4	26.1	26	26.2	26.7	26.5	25.4	25.8	25.4	25.2	25.3	25.2	25.6	25.6	25.6	25.9	25.8	26.4	25.5	25.6	25.9	26.8	26	25.9	25.9	26.6	27.4	27.4	28.3	27.6	27.4
IGLL5;IGLC1	30.8	30.6	31	30.7	30.4	30.4	30.3	30.1	30.2	30.3	30.3	30.1	30.2	30.5	30.4	31.8	29.9	29.7	30.3	29.5	29.2	29.7	30.5	29.9	28.8	29.1	28.6	28.9	28.4	28.3	29.1	28.7	29.1	29.3	29.7	30.3	29	29.1	30	30.4	29.3	29.1	29.5	30.5	31.8	31.5	32.2	31.7	31.8
IGHV4-28	27.4	27.5	27.3	27.2	26.3	26.4	26.8	26.8	26	26.3	27.3	26.6	26.7	26.3	26.5	26.9	25.6	25.6	26.5	25.9	25.6	26.7	26.2	26.6	24.6	24.8	25.3	25.9	25	24.6	25.7	24.7	25.7	24.1	27	27.1	25.4	25.8	26.1	27.4	25.9	25	25.7	26.4	27.6	27.6	27.4	27.3	27.4
IGHV3-35	24.8	25.2	25.8	25.2	24.1	23.9	23.8	25.7	25.2	0	25.5	25.1	25.4	25.8	25.7	26.2	25	22.3	24.7	24.3	24.3	24.8	25.6	24.8	24.4	0	23.6	0	0	0	24	24	24.7	24.7	25	25	0	24.1	24.5	25.9	24.9	24.8	25	25.8	26.5	26.8	26.9	26.9	26.9
IGHV5-51	27.8	27.5	27.4	27.9	26.9	26.7	26.8	26.3	25.6	26.8	26.7	26.8	26.8	26.7	27.1	27.4	24.8	26.2	26.5	26.1	25	26.3	26.3	26.5	25.5	25.9	25.8	26	25.6	24.8	25.5	25.2	26.5	26.1	26	26.7	25.2	24.9	25.7	26	26	25.3	25.9	26.2	27.2	27	27.1	26.8	26.9
	26.7	25.2	25.6	25	24.3	0	25	0	23.9	0	23.9	26.5	24	0	24.8	25.9	23.8	24.7	24.1	25.3	25.2	25.1	26.1	25.4	24.6	0	0	0	0	0	23.2	0	0	0	0	26.5	0	24.9	0	26.1	24.6	24.9	25.9	25.8	26.8	26.6	26.6	25.9	26.4
IGKV1-6	29.2	29.6	30.4	29.3	28.6	28.5	28.5	28.3	28.2	28.4	27.9	27.8	27.9	27.8	27.9	29.7	27.7	28	28.1	27.5	25.7	28	28.4	27.7	27.1	27.5	26.8	27.1	26.9	26.5	27	27	27.3	28	28.5	28.2	26.8	27.3	27.6	28.3	28.1	27.4	27.6	27.8	28.6	28.5	29	28.6	28.6
	29	28.9	28.9	29.1	28.9	28.8	28.7	28.5	28.8	27.6	28.9	28.5	28.8	28.8	28.7	29.9	28.2	28.3	28.8	27.7	27.5	28.2	28.3	28	26.9	26.4	26.2	26.5	26	26.1	27.1	26.3	27.3	27.6	28.2	30.6	26.9	28.6	28.7	28.5	28	27.6	28.1	30.4	31.3	31	31.2	30.9	31.1
	25.8	25.8	26	25.6	26.9	27	26.8	26.5	26.4	26.4	27	26.6	26.7	26.8	26.9	27.8	26.5	26	26.8	26.3	26.3	26.3	27.2	26.9	25.8	25.8	25.2	25.5	24.7	24.7	25.8	24.9	25.8	25.9	26	26	25.5	25.2	25.7	26.4	25.7	25.3	26	27.1	28.1	27.8	28.3	27.6	27.8
	26.4	27.1	27.4	27.2	26.5	26	26.6	25.6	26.3	24.5	26.6	26.1	26.1	26.3	26.5	26.3	25.9	25.5	26.3	26.4	26.2	26.8	26.3	26.1	25.8	25.8	25.7	25.4	25.5	25	25.4	25.5	26.5	26.5	26.7	26.2	25.8	24.9	25.5	26.1	25.7	25.3	25.7	25.5	26.6	26.1	26.4	26.1	25.9
PROS1	27.5	27.5	27.7	27.5	27.2	27.5	27.3	26.9	26.7	26.9	27.3	27.2	27.4	27.2	27.2	28.3	26.3	26.3	26.8	26.8	26.9	27.4	27.9	27.5	26.5	26.1	26.1	26.6	26	26.3	27.1	26.5	26.3	26.6	27.4	27.1	26.4	26.6	27.2	27.4	26.7	26.9	27.1	27.1	28.2	28.1	28.4	28.2	28.1
SEPP1	24.4	24.3	23.9	0	24	23.8	0	23.5	24.2	23.6	24.5	24.5	24	24.8	24.6	25.8	23.4	0	24.5	23.8	23.6	23.7	24.5	24.6	23.6	24.3	24.3	24.7	22.2	24.8	23.7	23.6	24.1	24.2	24.7	23.7	24.2	23.4	23.8	24.2	25.3	23.4	24.4	0	24.9	24.4	25.4	25	25
IGHG4	31.9	31.5	31.8	31.8	29.9	30	30	29.8	29.4	29.1	30	29.8	29.8	29.7	29.9	31	29.4	29.3	30	30	29.8	30.1	30.6	30.3	29.4	27.6	27	27.8	27.1	27.2	28.1	27.6	27.9	28.2	29	31.1	28	30.1	30.7	30.9	30.2	29.8	30.3	29.1	30.6	30.5	30.8	30.5	30.8
	31.2	31	31.2	31.1	30.5	30.6	30.4	30.5	30.4	30.2	30.5	30.2	30.4	30.5	30.4	31.2	29.9	29.9	30.6	30	29.9	30.3	30.5	30.5	29.5	29.3	28.8	29.3	28.7	28.5	29.3	28.6	29.4	29.5	29.9	30.8	29.3	29.8	30	30.6	30.1	29.4	30	30.5	31.3	31.2	31.3	31.2	31.3
CFHR2	25.1	25.5	25.6	25.1	23.9	24.6	24.6	23.9	24.1	23.5	0	23.5	24	23.7	24	24.7	23.6	23.2	24.5	24.8	25	25.4	25.7	25.2	24.1	23.5	23.4	23.7	23.5	23.5	23.9	23.3	23.1	23.4	24.5	24.5	23.7	24.4	24.7	24.9	24.5	23.9	23.8	25.2	25.4	25.4	26.1	25.5	25.2
C1R	26.9	27.1	27.3	27.1	27	27.2	27.1	26.4	26.5	26.5	27	26.8	27.1	26.9	26.9	27.9	26.1	25.9	26.6	26.2	26.5	27.1	27.4	26.9	26.1	26	26	26.3	25.8	25.9	26.7	26.1	25.6	25.9	27	26.7	25.8	26.6	27	27.1	26.1	26.5	26.4	26.4	27.3	27	27.5	27.2	27
IGHV3-72	29.4	29.2	29.5	29.6	29.5	29.4	29.7	29.5	29.5	29.2	29.7	29.6	29.5	29.8	29.6	30	29.1	29	29.6	28.5	28.3	28.9	28.1	28.7	27.8	28.5	28.2	28.2	28	27.6	28.5	28.2	29.1	29.3	29.5	28.6	28.5	27.9	28.1	29.1	28.7	28.3	29	28.7	29.5	29.3	29.4	29.1	29.5
IGHG3	31.2	31	31.3	31.1	30.7	30.7	30.7	30.4	30.6	29.9	30.8	30.6	30.8	30.8	30.8	31.3	29.9	29.8	30.3	28.8	28.8	29.2	29.6	29.3	28.2	29.2	29	29.1	28.9	28.7	29.1	28.8	29.4	29.3	29.8	29.5	29.3	28.6	28.9	30.1	29.5	28.9	29.3	28.8	29.8	29.8	30.1	30	29.9
IGKV2D-28	29.5	29.4	29.7	29.5	28.9	29.2	29.1	28.7	29.1	28.6	29.1	29.1	29.3	29.1	29.1	29.8	28.6	28.3	29.2	28.3	28.3	28.8	29.2	28.9	27.8	28	27.4	27.7	27.3	27.3	28.2	27.4	28.3	28.4	29.1	29.5	27.7	28.5	28.9	29.8	29.2	28.9	29.2	29.8	31	30.7	31	30.8	30.8
IGKV2D-29;IGKV2D-26	26.5	26.6	27	27	27	27.1	27.1	26.7	26.8	26.9	27.1	26.8	27.8	27.2	27	28.6	25.9	26.1	27.1	25.3	25.1	25.8	26	25.8	25	0	0	0	0	0	24	21.7	0	24.3	0	26.4	24.1	25	25.8	26.9	26.7	25.6	26.4	26.9	27.7	27.7	27.9	28	27.4
IGFBP3	24	21.9	22.1	22.6	23.3	23.3	23.9	22.9	23	21.5	23.1	22.6	22.4	23.4	23.1	24.1	22.2	22.9	23.4	22.6	23.4	22.6	22.9	22.9	22.1	23.3	22.4	22.3	22.2	20.8	22.5	20.5	23	23	23.6	23.6	22.4	22.7	22.3	22.1	21.6	20.9	21.7	23.1	23.7	23.6	24.3	24.8	24.1
APOC3	28.2	28.4	28.3	28.2	27.8	28.1	28.5	28.3	27.9	28.2	28.6	28.4	28.5	28.6	28.3	29	27.6	28.1	28.9	28.2	28.1	28.7	29.8	29	28.8	29.9	29	29.5	28.1	27.5	28.5	27.9	28.3	28.6	29.2	30.3	28.2	28.7	28.8	28.5	28.6	28.6	29	28.9	29.9	29.8	30	29.6	29.6
FBLN1	26.3	26.9	26.7	26.4	25.4	25.5	25.5	24.6	25	24.6	25.1	25.3	25	24.7	25	26.7	24.8	23.7	24.4	25.2	25.5	25.6	25.6	25.6	24.6	24.4	23.6	24.3	23.7	23.9	24.2	23.8	24.2	24.7	24.5	26	23.8	25.7	26.2	26	25.9	25.6	25.8	25.4	26.5	25.9	26.4	26.1	25.7
CFB	29.7	29.8	29.9	29.7	29.6	29.7	29.8	29.2	29.1	29.5	29.8	29.7	29.8	29.8	29.7	30.6	28.5	28.4	29	28.9	29.1	29.7	30.1	29.5	28.3	28.4	28.3	28.4	28.4	28.6	29.4	28.7	28.3	28.7	29.7	29.3	28.9	29.1	29.7	29.9	28.6	29.4	29	29.1	30	29.9	30.3	30.1	30
ITIH4	29	29.2	29.4	29.5	28.7	28.9	28.9	28.4	28.2	28.7	29	28.7	28.7	28.6	28.6	29.6	27.8	27.7	28.4	28.4	28.5	29.2	29.6	29.3	28.5	28.4	28.4	28.6	28.1	28.7	29.2	28.5	28	28.2	29.1	28.7	28.2	28.5	29.2	29.5	28.8	29.2	29.2	28.3	29.2	29.1	29.5	29.4	29.1
APOD	28	28	28.4	28.2	27.6	27.8	27.7	27.6	27.9	27.8	27.8	27.9	28	28.2	28.2	29.2	27.7	27.4	28.2	27.8	27.9	28.2	28.6	27.9	27.1	28.7	28.4	28.5	27.4	27.2	27.6	26.6	27.7	27.7	28.2	28.5	28	28	28.4	27.9	27.6	26.8	27.2	28.3	29.1	28.7	28.9	28.8	28.6
	28.1	28.3	28.7	28.3	28.4	28.5	28.4	28.2	28.4	27.7	28.1	28.4	28.2	28.3	28.4	28.8	28	27.4	27.8	27.9	28.1	28.1	27.9	28.2	28	27.7	28.1	28.2	28.2	28	27.8	27.9	27.8	27.5	27.8	27.8	27.5	27.7	27.9	27.9	28.3	28.4	28.4	28.2	28.9	28.6	29	28.8	28.5
KRT14	24.3	20.5	20.4	23.1	24.2	21.5	21	24.8	20.7	22.9	23.5	21.2	20.7	19.2	23.4	22.4	19.3	19.9	0	17.6	18.4	19.7	21.1	21	20.4	20.6	18.9	18.6	20.1	18.7	21.4	24.3	19.4	20.1	0	21.4	18.8	0	33.2	24.8	25.6	26.8	22.5	22.1	21.5	22.5	25.8	24.7	21.7
KRT6A	24.9	20.8	22.2	23.7	24.8	22.8	22.3	25.6	19.7	20.8	23.4	23	20.8	0	24.9	0	0	20.3	0	0	0	20.6	18.1	19.7	22.2	22.5	21.3	17.6	22.4	18.7	20.2	25.5	20.4	20.1	0	20.4	20.8	0	33.7	25.8	25	26.6	22.4	23.2	21.1	21.7	25.4	24.6	21.7
ALB	35	35	35.1	35.1	35.2	35.2	35.2	35.1	35.1	34.7	35.2	35.1	35.2	35.2	35.2	36.2	34.9	34.8	35.3	34.8	34.8	35	35.3	35.1	34.5	34.9	34.7	34.8	34.5	34.3	34.8	34.2	34.9	34.9	35.3	35.3	34.9	34.8	35.1	35	34.6	34.4	34.7	34.6	35.4	35.4	35.6	35.4	35.5
	22.5	23.5	23.4	28.9	21.9	22.5	22.4	22	21.5	20.5	22	22.1	22.1	22.8	22.1	23.9	21.5	20.9	22.5	21.5	21.3	22.1	22.6	21.9	21.2	21.4	21.2	21.5	21.2	21.1	21.5	21.2	21.1	21.3	22.6	21.4	20.9	20.8	21.6	21.3	20.9	20.8	21.6	21.8	22	21.8	22	22.1	0
KRT10	27.3	22.8	22.5	24.4	25.9	24.7	17.9	26.3	18.2	24	18.9	23.3	22.3	0	25.5	20.5	0	20.8	0	0	18	0	0	0	21.4	21.7	20	0	21.3	0	21.3	26.7	18.5	16.2	0	0	17.5	17	28.3	22.8	25.9	27.5	23.4	23.2	20.8	20	20.1	25	19.7
KRT2	25.3	16.9	20.5	22.5	24.4	23.5	18.9	24.7	18	20.6	0	21	18.9	0	24.2	0	0	20.3	0	0	17.1	16.3	0	0	21.3	20.9	20	0	20.7	0	21.1	25.3	0	18.5	0	17.6	0	0	24.9	21	24.6	25.2	20.8	22.6	21	18.6	0	23.1	18.9
	24	24.2	25.5	24.4	25.5	26.4	25.7	26.4	25.9	26	25.6	25.4	25.4	25.2	25.8	27.7	24.9	26.1	26.8	25	24.3	24.9	25.3	25.4	24.3	26.3	26	26.3	24.3	24.1	25.5	25.9	25.7	26	26.8	25.8	24.7	24	24.4	24.6	24.6	24.8	23.9	24	26.3	26.2	26.6	26.8	26.2
C1QB	26.8	27.6	27.9	27.8	27.5	27.2	27.6	26.9	27	27.3	27.5	27.1	27.5	27.4	27.5	28.4	26.9	27	27.5	26.5	26.7	27.1	27.2	27.1	26.2	26.5	26.6	26.8	25.9	26.2	26.7	26.7	26.2	26.3	26.9	26.7	26.1	26.4	26.4	27	26.6	26.9	26.9	26.7	27.5	27.5	27.5	27.7	27.3
HGFAC	23	23	23.6	23.6	22.6	22.6	23.1	22.4	22.8	21.8	21.7	22.3	22.3	22.3	22.5	23.9	22.5	22.3	23.1	23.5	23	23.2	24.4	23.7	22.9	22.7	22.4	23	22.2	21.4	22.1	21.1	23.1	23	23.5	23.7	22.4	23.4	23.8	23.5	22.5	22.5	23.6	23	24.1	24.2	24.1	23.8	23.9
GC	30.9	30.8	30.9	30.9	30.6	30.7	30.5	30.3	30.2	30.2	30.7	30.6	30.6	30.6	30.5	31.9	30.1	29.7	30.3	29.9	30.1	30.5	30.9	30.6	29.6	29.8	29.8	30	29.5	29.6	30.3	29.6	29.7	29.9	30.6	30.1	30	30	30.2	30.4	29.6	29.6	29.7	29.9	30.8	30.7	31.1	30.9	30.7
PROC	22	22.4	22.5	21.9	23.4	23.1	23.1	23	22.8	23.2	23.2	0	22.6	22.4	22.5	24.2	21.8	21.6	22.8	22.9	23	22.9	23.7	23.4	22.7	23	22.8	22.8	22.3	0	22.2	22.2	22.6	22.7	23.2	22.6	23	23	22.8	23.4	22.4	22.5	23.2	22.7	24.1	23.7	24	24.1	23.7
CFI	27.1	27	27.3	27.1	27.1	27.3	27.2	26.7	26.6	26.3	27.3	26.9	27.2	27.1	27.1	28	26.1	26	26.6	26.6	26.7	27.2	27.7	27.3	26.2	26.2	25.9	26.5	26	25.9	26.6	26.2	26	26.4	27.4	26.6	26.4	26.4	26.8	26.8	25.7	26.1	26.4	26.7	27.7	27.5	27.9	27.9	27.7
SERPINA10	25.5	25.2	25.2	25	24.7	24.5	24.7	24.3	24.4	24.4	25	24.7	24.5	24.4	24	25	23.8	23.3	24.2	24.6	25	25.3	25	24.6	24.2	24.2	24.3	24.5	24.9	25	25.4	24	23.8	24.7	25.2	25	25.3	24.5	25.4	25.1	24.2	24.7	24.4	24.7	24.9	25	25.5	25	24.5
MST1	26.5	26.1	26.4	26.5	0	0	0	0	0	0	0	0	0	0	26.2	0	0	0	0	26.9	26.8	27.4	27.8	27.4	25.9	26.4	26	26.1	25.5	25.3	26.7	25.8	26.1	26.1	27.3	26.4	25.7	26.1	26.6	26.6	26.5	26.4	26.4	26.9	27.5	27.7	28	27.7	27.6
FCGR3A	23.8	23.6	24.4	25.2	23.8	0	24.1	24.5	22.4	22.9	24.1	24.1	24.1	23.8	23.7	25	0	23.5	23.6	23.1	0	22.5	0	0	22.6	23.9	23.8	24.4	23	23.5	24.4	22.7	23.9	23.3	24.2	24.8	24.1	23.5	24.5	24.8	24.5	24.8	25.1	23.8	24	24	24.2	23.8	24
KLKB1	26.2	26.2	26.5	26.4	26.4	26.5	26.5	26.5	26.4	26.2	26.8	26.7	26.8	26.9	26.8	27.9	26.2	26.1	26.8	26.6	26.4	26.7	27.2	27	26.3	26.2	26.1	26.1	25.6	25.2	25.8	25.9	26.2	26.1	26.7	26.7	25.8	26.1	26.4	26.6	26	25.6	26.2	26	27.2	27.1	27.4	27.4	27.2
SHBG	23.6	24.1	24.3	24.5	23.1	22.6	22.7	22.8	23.6	24.1	24.4	24.4	24.8	24.5	25.2	26.9	25.3	24.7	25.1	23.5	22.9	23.2	23.7	23.7	22.7	23.3	23	22.6	22.3	22.7	23.3	22.8	23.5	22.8	21.9	24.6	23	24.8	24.7	24.5	23.5	23.6	23.8	24.4	25.1	24.9	25.1	24.4	24.3
APOC4-APOC2;APOC2	27.5	27.2	27.8	27.9	27.8	28.2	28.7	28.1	27.9	28.9	28.5	28.1	28.3	28.6	28.7	28.9	27.9	28	28.5	27.2	27.4	28.3	29.2	28.4	27.8	29	29	28.8	27.9	26.7	27.7	27.4	27.8	27.9	28.5	29.1	28	28.6	28	28.2	28.9	28.7	27.8	29.3	29.9	29.9	30	29.8	29.8
CFD	24	24	24.7	24.7	22.6	24.2	23.6	23.3	22	24	24	22.9	23.9	23.8	23.9	25	23.3	21.6	23.5	24	23.9	24.4	24.8	24.3	24.1	22.9	23.2	22.6	22.9	22.4	24	22.6	23.7	23.2	24.3	24.9	22.9	24.5	25.1	25.1	25.3	24.9	25.2	23.9	24.8	25	25.1	24.7	24.7
APOC1	27.2	26.7	27	27.2	27.7	27.9	27.8	27.8	28.3	28.7	28.3	28.3	28	28.1	28.1	28.9	27.7	27.8	28.4	28	28.2	28.1	28.7	28.1	27.7	28.8	28.4	28.5	27.6	26.9	27.6	26.9	28.2	28.2	28.3	28.9	27.9	28.9	28.7	27.9	28.3	27.9	27.9	29	29.6	29.3	29.5	29.2	29
MASP2	21.7	22	21.6	21.1	22.6	22.8	23	22.9	22.4	22.7	23.1	22.4	22.6	23.1	22.8	23.2	21.7	21.4	22.4	22.2	22.1	22.5	23.3	22.9	21.8	21.7	21.4	22.3	21.7	21.9	22.7	21.7	21.8	0	22.4	22.8	0	22.2	22.4	23.1	22.6	23	22.8	22.6	23.2	23	23.2	23	22.5
QSOX1	23.3	23.2	23.4	23.4	22.3	22.7	22.9	22.7	22.3	22.4	22.5	22.2	22.4	22.3	23	24	22.4	22.1	22.6	22.7	21.7	21.8	22.1	21.9	21.3	22.7	22.2	22.4	21.9	22.4	22.9	22.3	22.1	21.9	22.4	23.1	22.3	22.8	23.2	23.1	23.2	23	23.4	22.2	22.9	22.7	22.8	22.7	22.3
APOL1	27.4	27.4	27.7	27.7	28.1	28.3	28.4	28	27.6	28.1	28.3	27.8	28	28.1	28	29.3	27.3	27.5	28	27.1	26.9	27.3	28	27.7	26.7	26.9	26.5	26.8	26.7	26.3	26.6	26.5	26.9	27.3	27.8	27.7	26.8	27.1	27.5	27.3	26.5	26.5	25.8	27.3	28.7	28.6	28.9	28.7	28.6
CD5L	27.8	27.6	27.4	27.3	27.4	27.1	27.3	27.1	26.9	26.5	27.2	27.1	27.3	27.4	27.1	28.7	27	27	27.4	26.3	26.3	26.4	26.7	26.2	25.4	26.5	26.1	26.2	25.7	25.5	26	25.5	26.2	26.3	26.7	25.9	26	25.2	25.6	25.5	25.1	24.9	25.1	26.2	27.4	27.4	27.7	27.5	27.4
FCN3	25.9	26.1	26	26.8	26.1	26.4	26.5	26.4	25.5	24.9	26.4	25.4	26.3	26.4	26.3	27.1	25.2	25.6	25.9	25.1	25.5	25.4	25.8	26	25.2	25.9	25.9	25.6	25.3	25.2	25.7	25.4	25.5	25.1	25.6	25.3	25	24.9	25	25.5	25	24.7	25.1	25.3	26.2	26.2	26.3	26.4	26.1
ATRN	24.9	24.7	25.1	24.9	24.3	24.2	24.4	24.2	24.4	23.8	24.7	24.4	24.5	24.8	24.7	26.1	24.2	24.1	24.8	23.9	23.9	24.3	24.9	24.6	23.3	23.7	23.4	23.4	23	23.1	23.9	23.2	24	24.1	24.6	24.8	23.5	24.3	24.7	24.7	24.4	24.2	24.7	24.3	25.2	25.3	25.5	25.4	25.4
APOM	25.2	24.4	25.2	25.1	25.9	26.1	26.4	26.2	26.1	26.3	26.3	26	26.2	26.1	26.3	27.2	25.6	25.5	26.1	25.5	25.2	25.4	26.2	25.8	25.3	26	25.6	25.7	25	24.3	24.7	24.4	25.5	25.6	25.7	26	25.4	25.2	25.1	25	24.6	24.6	24.7	25.7	26.7	26.6	26.6	26.5	26.5
CP	30.7	30.9	31.1	31.2	30.6	30.8	30.8	30.4	30.2	30.6	31.3	31.1	31.4	31.3	31.3	32.1	30.2	30.1	30.7	29.8	30.1	30.8	31.1	30.9	29.8	29.3	29.3	29.6	29.4	29.6	30.5	29.8	29.6	29.8	30.8	30.2	29.9	29.7	30.3	30.8	30	30.7	30.8	30	31.2	31.1	31.6	31.3	31.2
F13A1	25	25	25	25.2	24.6	24.7	24.8	24.6	24.3	24.3	24.6	24.7	24.6	24.6	24.7	25.9	24.1	24.3	25.1	25	24.6	24.9	24.9	24.9	24.1	23	22.7	23.8	23.2	23.4	23.4	23.5	24.2	24.4	24.8	24.6	23.7	23.6	24.2	24.6	24.3	24	24.2	25.2	26.2	25.8	26.1	26	25.8
F2	29.2	29.3	29.5	29.4	29.5	29.7	29.6	29.3	29.1	29	29.4	29.3	29.6	29.4	29.5	30.4	28.7	28.4	29.1	28.9	28.9	29.3	30.1	29.7	28.7	28.4	28.3	28.8	28.3	28.3	28.9	28.2	28.5	28.7	29.3	29.2	28.5	28.9	29.2	29.4	28.9	28.9	29.2	28.6	29.7	29.6	30.1	29.8	29.7
HP	33.3	33.7	33.8	33.8	34	34.2	34	33.5	33.2	33.4	33.9	33.7	33.8	33.6	33.3	33.5	31.7	31.6	32.1	33.3	33.7	34.1	34.3	34.1	33.2	32.2	31.9	31.8	32.4	32.9	33.5	32.9	32.6	33.1	33.8	33.3	32.8	32.3	33.1	32.5	30.8	32.9	33.1	33.2	34	33.9	34.3	34.1	33.9
HPR	28	27.5	27.8	27.9	28.1	28.3	28.3	28	28.2	27	28.3	28	28.4	28.5	28.3	29.2	27.4	27.6	28	27.2	27	27.2	27.6	27.6	26.8	26.8	26.9	27	26.5	26.5	27.2	26.6	27.3	27.6	28	27.7	27.1	26.7	27.2	27.2	26.4	26	25.9	26.6	28.1	28.1	28	28.2	28.1
F9	24.1	24.5	24.4	24.4	24.2	24.3	24.3	23.7	24.1	24.1	24.6	24.1	24.3	24.4	24.3	25	23.5	23.2	23.9	23.8	23.8	24.2	24.2	24	23.1	23.4	23.5	23.3	23.7	23.6	23.8	23.4	23.1	23.7	24.4	24.3	23.8	23.6	24	24.2	23.2	23.5	23.3	23.9	24.2	24.1	24.8	24.6	24.3
F10	24.5	24.6	24.9	24.6	24.7	24.6	24.5	24.2	24.2	24.4	24.5	24.3	24.4	24.4	24.5	25.4	23.8	23.7	24.3	24.1	24.1	24.8	25.3	24.7	23.7	23.5	23.7	23.9	23.6	23.6	24.9	24.2	23.9	24.1	25.1	24.2	24	24.1	24.7	25.3	24.5	25	25.3	24.1	24.9	24.8	25.4	24.9	25.1
PLG	28.7	28.7	28.7	28.6	29.2	29.4	29.2	28.9	29	28.7	29.4	28.8	28.9	29.2	29.2	30.4	28.3	28.3	29.2	28.6	28.6	28.9	29.3	29	28	27.8	27.8	28.1	27.4	27.3	27.8	27.5	28	28.1	28.9	28.3	27.9	27.9	28.3	28.8	27.8	27.7	28.4	28.6	29.7	29.5	29.8	29.7	29.6
F12	26.3	26	26.2	26.4	26.5	26.7	26.9	26.7	26.4	25.8	26.8	26.3	26.5	26.6	26.7	27.7	25.8	25.9	26.7	26.5	26.3	26.7	27.3	27	26.3	26.3	25.9	26.3	25.6	25.2	25.7	25.5	26.1	26	26.6	26.5	25.9	26.2	26.2	26.4	25.7	25.9	26.4	26.4	27.3	27.2	27.3	27.3	27.2
SERPINC1	29	28.8	28.9	29	29.4	29.5	29.4	29.1	29.3	29.2	29	28.8	29	28.9	28.9	29.8	28.4	28.2	28.9	28.9	28.7	28.9	29.4	29.1	28.5	29	28.8	28.9	28.4	28.2	28.7	28.2	28.8	28.9	29.3	29.2	28.8	29.1	29.2	29.3	28.8	28.6	29.1	28.5	29.3	29.3	29.7	29.4	29.3
SERPINA1	33.4	33.6	33.8	33.8	33.1	33.3	33.3	32.9	32.6	33.4	33.5	33.4	33.4	33.4	33.3	34.5	32.7	32.5	33	32.7	33	33.5	33.8	33.3	32.4	33.1	32.8	32.8	33.1	33.5	34.1	33.5	32.5	32.7	33.5	33.5	33.5	33.2	33.7	33.6	33	33.7	33.4	33.1	33.7	33.7	33.9	33.6	33.5
SERPINA3	31	31.2	31.3	31.3	30.4	30.8	30.9	30.6	29.4	30.3	30.7	30.4	30.6	30.3	30.1	30.9	29.1	28.9	29.4	29.8	30.3	30.8	31.1	30.7	29.7	30.1	30	30	30.3	30.7	31.4	30.7	29.2	29.9	30.9	31.4	30.9	30.7	31.6	31.5	30.4	31.1	31.1	30.2	30.7	30.8	31.2	30.8	30.5
AGT	27.8	28.2	28.5	28.3	27.9	28.2	27.6	27.5	27.5	28.6	28.8	28.5	28.5	28.7	28.6	29.8	28.2	27.9	28.6	26.8	27.4	27.5	28.1	28.2	27.1	27.8	27.4	27.5	27.2	27.4	28.1	27.3	27.1	27.3	27.7	27.8	27.7	27.5	27.5	27.9	27.2	27.4	27.6	27.2	28	28	28.4	28.2	27.9
A2M	32.2	32.2	32.5	32.7	32	32.1	32.2	32	31.9	31.7	32.2	32	32.2	32.2	32.2	33.1	31.6	31.6	32.2	31.5	31.5	32	32.3	32.2	31.3	31.2	31	31.2	30.8	30.8	31.5	31	31.5	31.6	32	31.9	31.2	31.6	32.1	32.3	31.8	31.6	31.9	31.3	32.5	32.5	32.7	32.6	32.4
C3	30.7	30.8	31.1	31	30.9	31	31	30.4	30.5	30.8	31.1	30.8	30.9	30.8	30.7	31.6	29.9	30	30.5	30.7	30.8	31.1	31.4	31.1	30.2	30.4	30.3	30.4	30.2	30.1	30.7	30.2	30.3	30.5	31.3	30.7	30.7	30.7	31.2	31.3	29.3	30.7	30.4	30.5	31.4	31.3	31.6	31.4	31.2
C5	28.4	28.5	28.7	28.6	28.3	28.5	28.3	27.9	28	28	28.6	28.3	28.4	28.2	28.2	29.2	27.5	27.5	28	28.1	28.2	28.6	28.6	28.5	27.5	28	28	28	27.8	27.7	28.4	27.8	27.7	28	28.7	28.4	28.1	28.1	28.5	28.6	27.6	27.7	28.1	28	29.1	29	29.2	29.1	28.8
CST3	0	22.7	22.5	23.4	0	0	0	22.5	0	0	21.9	0	0	21.6	22.2	24.1	22.2	21	0	0	0	22.6	23	22.4	22.2	22.1	22	21.4	21.7	21.3	23.1	22.8	21.5	22.8	23.4	24.2	22.8	24	24.5	24.5	25	25.1	25.4	21.9	23.4	21.9	0	22.4	23.6
KNG1	29.2	29.2	29.4	29.3	28.7	28.8	28.8	28.7	28.9	28.7	29.2	28.9	29.1	29.1	29.1	30.3	28.6	28.4	29.1	28.7	28.8	29.1	29.7	29.3	28.4	28.6	28.4	28.7	28.1	28.2	28.9	28.3	28.4	28.7	29.4	29.3	28.5	29.1	29.4	29.6	28.9	28.7	29	28.9	29.6	29.6	29.9	29.8	29.5
IGJ;JCHAIN	29.6	29.4	29.4	29.2	29.2	29.6	29.4	29.1	29.3	29.1	29.2	29.1	29.2	29.4	29.2	30.2	29	28.8	29.5	28.4	27.9	28.3	28.7	28.3	27.2	28.3	27.9	28.1	27.5	27.1	28.1	27.7	28.1	27.9	28.1	27.9	27.6	26.7	27.4	27.3	27.2	26.5	26.9	29.4	30.2	30.1	30.4	30.1	29.7
	27.1	26.9	27.1	26.7	26	26.3	25.9	25.8	25.5	24.9	26.4	26.2	26.4	26.4	26.2	27.7	26	24.5	25.7	25.5	25.7	26.2	27	26.3	25.6	25.5	24.9	25.3	25	24.4	25.3	0	25.8	25.8	26.2	26.2	0	0	25.2	26.1	25.6	25	25.1	25.5	27.4	26.3	27.5	27.2	26.7
	26.3	27	27	26.9	26	26.3	26	25.9	25.7	25.8	25.7	25.9	25.7	25.8	25.7	26.9	25.5	25.2	25.6	25.4	25.6	25.8	26.5	26	25.4	24.9	24.2	24.5	24.3	24.2	25	24.8	25.7	25.7	26.6	26.5	24.2	25.3	26	26.4	26.3	25.4	25.7	25.6	26.8	26.8	27.4	27.1	27
IGKV1-5	28.8	28.8	28.8	28.9	28.6	29.3	28.9	28.7	28.7	27.8	28.8	28.7	29	28.5	28.8	29.7	28.3	27.9	28.4	27.7	27.5	27.7	28.5	28.3	27.5	27.8	27.3	27.5	26.3	26.5	27.7	25.9	27.2	27.5	28.1	28.7	27.1	27.3	27.7	28.5	27.9	27.4	28.2	27.9	29	28.9	28.3	29	29
	30.9	30.8	31	30.5	30	30.1	29.8	29.8	29.8	29.6	29.8	29.7	30	30.1	29.8	31.1	29.3	29.1	29.7	28.3	28.5	28.5	29.3	28.5	27.6	29	28.4	28.7	27.8	27.9	28.7	28.1	29	29	29.3	29.2	28.6	28.7	28.9	29.5	29.1	28.6	29.2	29	30.2	30	30.6	29.7	29.9
	30.1	29.9	30.1	30	29.7	30	30.2	29.8	29.6	29.8	30.2	30.2	30.1	30.3	30.2	31.6	29.4	29.2	29.9	29.6	29.2	29.6	29.7	29.5	28.8	29	28.4	28.4	28.4	28.1	28.5	28.4	28.8	28.9	29	28.7	28.5	28.5	28.8	29.8	29.4	29	29.3	29.4	30.3	30.1	30.5	30.3	30.4
	27.8	28.1	28.2	28	28.1	28.1	27.9	27.8	27.8	28	28	27.7	28.1	27.9	27.9	29.3	27.4	27.4	27.9	27.5	27.5	27.6	28.3	27.6	26.7	26.2	26.1	26.3	25.7	25.8	26.4	25.9	26.5	26.6	27	27.9	26.5	26.9	27.3	28	27.2	26.7	27	27.5	28.5	28.4	28.8	28.5	28.5
	28.5	28	28.2	27.6	26.8	26.9	27.1	26.9	26.8	26.9	27	26.8	27.1	27.2	27	28.6	26.6	26.7	27.2	26.4	26.1	26	26.8	26.2	25.6	26.4	26.2	26	25.5	25.5	26.4	26.2	26.6	26.7	27.2	27.1	26.1	25.7	26.5	27.3	26.7	25.9	26.4	26.5	27.6	27.3	27.9	27.6	27.4
	27.5	27.4	27.6	27.6	25.7	26.1	26.4	26.3	26.3	26	25.9	26.2	26.2	26.3	26.1	27.6	25.5	25.5	26	25.5	25.5	25.6	26.4	25.4	24.9	25.3	24.9	24.8	24.4	24.3	25.2	24.4	24.8	24.9	25.4	26	24.7	24.9	24.8	25.9	25.5	24.8	25.3	26.7	27.9	27.5	28	27.5	27.6
	29.4	29.3	29.7	29	28.3	28.6	29	28.6	28.4	28.5	28.8	28.5	28.9	28.9	29	29.8	28.5	27.9	28.7	27.3	27.7	27.9	28.4	27.8	26.7	27.6	26.7	26.8	26.6	26.5	27.4	26.6	27.2	27.3	27.8	27.3	27	26.7	27.3	27.9	27.2	26.6	27.2	26.8	28.4	28.4	28.8	28.5	28.4
	28.2	28	28.3	28.1	27.3	27.4	27.7	27.4	27.6	27.4	27.4	27.5	27.9	27.9	27.8	28.3	27.4	27	27.7	27.1	27.3	27	27.8	27	26.9	25.8	25.6	25.4	25.3	25.3	25.6	25.3	26	25.8	25.9	27.2	25.5	26.2	26.7	27	26.9	26	26.5	27.2	27.7	27.7	27.9	28.2	27.9
	27.6	27.5	28.3	27.8	26.5	27.1	27.3	27	27	26.9	26.8	26.6	27.3	27	27.1	27.7	26.3	26.8	27.4	27	26.9	27	27.3	27	26.2	25.7	25.5	25.6	25	25.1	25.9	24.8	25.4	25.6	24.8	25.9	0	25.2	0	26	26	25.9	26	26.9	28.3	28.5	28.8	27.7	28.1
	29.7	29.6	29.7	29.4	29.3	29	29.1	28.8	28.8	27.8	29	28.8	28.9	29.1	29	30.5	28.3	28.2	28.8	28.7	28.4	28.8	28.7	28.5	27.6	27.2	27	26.6	26.7	26.7	27.3	27	27.8	27.7	28	28.6	27.3	27.6	28.2	28.8	28	28	28.1	28.3	29.9	29.7	29.9	29.8	29.5
	28.5	28.4	28.8	28.9	28.7	28.4	28.7	28.2	28.4	27.9	28.4	28.6	28.5	28.5	28.6	29.2	28	28	28.4	27.6	27.6	27.8	28	27.5	27.3	27.4	27.3	27	27.2	26.7	27.2	27.9	28.9	28.9	28.9	27.6	27.3	26.9	27.1	27.9	27.7	27.5	27.7	27.9	28.9	28.9	29.1	29	28.7
	27.1	26.9	26.8	26.7	26.4	26.7	25.8	26.8	26.8	24.8	26.4	26.2	26.2	26.7	26.8	27.9	26.1	26.1	26.5	25.2	24.9	25.3	25.2	25	25	25.5	24.7	24.6	24.6	24.6	25.2	24.9	25	25.5	25.2	26	24.8	25.6	26.2	26.5	26.2	26.1	25.8	26.2	28.4	28.2	28.9	28.1	28.3
PIGR	23.5	24.5	24.8	24.5	20.4	18.1	19.7	21.3	20.1	21.4	23.1	22.7	22.9	23	22.6	23.5	22.2	22.6	23.1	23.6	23.5	24.2	24.4	24.5	23.3	20.8	20.1	20.4	20	21.4	23.1	22.1	21.6	20.4	21.7	22	19.9	23.4	24.4	25.6	24.8	25.9	25.8	23.5	24.3	24	24.3	24	24
IGKC	34.3	34.3	34.5	34.4	34.1	34.1	34.1	34.1	34.2	33.9	34.1	34.1	34.1	34.1	34.1	35	33.9	33.7	34.1	33.7	33.6	33.7	34.2	33.8	33.2	33.3	32.8	33	32.6	32.6	33.1	32.6	33.6	33.6	33.9	34	33.1	33.3	33.5	34.3	33.9	33.5	33.8	34.1	35	34.9	35.2	35	34.9
IGHG1	34	34	34.2	34.1	33.6	33.6	33.5	33.4	33.4	33.3	33.6	33.5	33.6	33.6	33.6	34.5	33.1	33.1	33.7	33.4	33.2	33.6	33.9	33.6	32.8	32.6	32.4	32.5	32.1	32.1	32.6	32.2	33.1	33.1	33.4	33.8	32.7	33.1	33.2	34	33.6	33.1	33.5	33.7	34.5	34.4	34.7	34.6	34.5
IGHG2	33.3	33.3	33.6	33.4	33	33.1	33	32.8	32.7	32.4	32.9	32.7	32.9	32.9	33.1	34.2	32.3	32.3	32.9	32.4	32.3	32.7	33.1	32.8	32	31.8	31.6	31.6	31.2	31.2	31.9	31.5	32.3	32.4	32.9	33	31.9	32.1	32.5	33.3	32.8	32.4	32.6	32.6	33.7	33.6	34	33.7	33.7
IGHM	31.2	31	31	30.8	30.5	30.5	30.5	30.2	30.3	30.1	30.4	30.1	30.6	30.6	30.5	31.7	29.8	30.3	30.8	29.6	29.5	29.8	30.3	29.9	28.9	30	29.6	29.6	29	28.9	29.6	29.2	29.8	29.7	30	29.1	29.4	28.5	29.1	29.1	28.8	28.4	28.8	29.5	30.5	30.6	30.9	30.6	30.4
IGHA1	33.4	33.2	33.4	33.4	33.2	33.3	33.2	33	32.9	32.9	33.1	33	33.3	33.2	33.1	34.2	32.7	32.5	33.3	31.8	31.7	32	32.6	32.1	31	31.6	31.2	31.4	31	30.8	31.6	31	31.5	31.7	32.3	32.5	31.3	31.1	31.6	31.5	31.1	30.6	31	33.1	34.1	34	34.2	34	33.9
IGHD	25.7	25.1	25.1	25	0	21.6	22.6	21	23	18.9	20.7	20.5	21.9	0	0	0	21.8	21.4	0	24.8	24.6	24.7	24.9	24.4	23.4	23.1	21.8	22.5	21.1	20.7	22.4	21.8	20.6	22.5	22.1	24.7	22.2	22.5	23.6	23.3	23	21.9	22.7	24.8	26.2	25.8	26	25.8	26.4
APOA1	32.1	31.8	32.1	32.1	31.7	31.9	31.8	31.9	32.2	32.6	32.5	32.4	32.5	32.6	32.6	33.5	31.9	32	32.6	32.3	32.1	32.4	32.8	32.4	31.7	32.3	32	32	31.5	31.1	31.6	30.9	31.9	32.2	32.3	32.6	32	31.5	31.8	31	30.6	29.2	28.9	32.4	33.3	33.3	33.4	33.2	33.3
APOE	27.6	27.9	28	27.9	27.8	28	28.1	28	27.9	27.9	27.9	27.7	28	27.7	27.9	29.4	27.6	27.5	28.2	27.3	27.7	28.2	28.6	28	27.1	29.1	28.6	28.4	27.6	27.6	28.3	27.6	27.7	27.9	28.3	28.9	27.9	29.9	29.7	30.4	29.6	29.8	30.3	28.6	29	28.8	29	28.8	28.3
APOA2	30.5	29.8	30.1	30.6	30.8	30.8	31.2	30.9	31.4	31.6	31.4	30.9	31.2	31.2	31.5	32.5	31	30.8	31.4	31.1	31.1	31.2	31.6	31.3	30.7	30.5	30	30.5	29.6	29	29.6	28.9	30.3	30.6	30.5	31.2	30.1	29.8	29.9	28.8	29.3	27.1	27.4	30.8	31.6	31.9	31.9	31.8	31.8
FGA	32.8	32.8	32.9	32.7	31.7	31.8	31.8	31	31.1	32.6	32.3	31.9	32.1	31.9	31.7	32.8	30.8	30.5	31.5	32	32.2	32.6	32.7	32.4	31.6	31.9	31.5	31.8	32	32.2	32.4	31.8	31.1	32.1	32.8	32.7	32.1	32.1	32.8	33.2	32.3	32.6	32.2	32.2	33.2	32.9	33.4	33.2	32.8
FGB	32.7	32.7	32.7	32.5	31.5	31.8	31.6	31.1	31	32	32	31.7	31.9	31.7	31.4	32.6	30.7	30.3	31.3	31.6	32	32.4	32.7	32.3	31.5	31.6	31.1	31.6	31.5	31.7	32.1	31.3	30.9	31.8	32.5	32.4	31.7	31.8	32.4	32.7	32	32.2	31.9	32	33	32.7	33.1	33	32.7
FGG	32.5	32.6	32.8	32.5	31.6	32	31.8	31.2	31.2	32	32.2	31.9	32.1	31.8	31.6	32.5	30.9	30.5	31.4	31.9	32.1	32.4	32.7	32.6	31.8	31.7	31.3	31.8	31.7	32.1	32.4	31.6	31	31.8	32.5	32.4	31.8	31.9	32.5	32.9	32.2	32.5	32.1	32.1	33.1	32.8	33.1	33.1	32.7
CRP	30.7	31	31.1	30.8	28.1	28.4	28.4	27.2	24.9	28	29.4	29.3	29.1	28.6	28.1	28.2	25.8	24.8	24.9	28.4	29.6	30.1	29.8	28.3	27.1	28.2	27.9	27.2	30.1	30	30.6	29.5	23.8	28.7	30	30.1	30.4	28.7	30.4	30	28.2	30	27	28.2	28.9	29.2	29.9	29	28.7
APCS	28.1	28.4	28.6	28.6	28.1	28.1	28.2	27.6	27.6	28	28	28	27.6	27.9	27.7	28.5	26.7	27	27.4	27.4	27.3	27.7	28	28	27.2	26.3	26.9	26.7	26.8	26.7	27.2	27.1	27.2	27.3	28.5	28.1	27.1	27.2	27.7	28.2	27.3	26.7	27.1	28.1	28.6	28.5	28.8	28.7	28.5
C1QA	26	25.9	26.3	26.8	26.6	26.5	26.8	26.3	26.2	26.6	26.5	26.4	26.7	26.4	26.6	27.9	26.2	26.2	26.6	25.5	25.5	26	25.9	25.9	25.2	25.5	25.6	25.7	24.8	25	25.9	25.4	24.9	25.1	26	25.6	25.2	25.3	25.6	26.4	25.8	25.8	25.6	25.4	26.5	26.3	26.9	26.7	26.3
C1QC	27.4	27.6	27.5	27.8	27.7	27.2	27.6	26.8	27	27.2	27.4	27.2	27.4	27.4	27.1	28.5	26.8	27.1	27.2	26.6	26.1	26.8	26.5	26.5	26.1	26.1	26.7	26.3	26	25.8	26.4	26.7	26	26.1	27	26.4	26	26.1	26.2	27.2	26.6	26.7	26.5	26.4	27.3	27.1	27.3	27.4	27
C9	28.1	28.2	28.2	28.2	28	28.1	27.9	27.1	27.2	27.6	28.1	27.7	27.8	27.7	27.5	28.6	26.6	26.2	26.9	27.2	27.5	28.1	28.4	28	26.8	27	27.2	27.4	27.2	27.5	28.1	27.3	26.5	27.3	28.4	27.3	27.5	27.4	27.8	27.9	27	27.2	27.2	27.5	28.2	28.2	28.6	28.3	28
APOH	29.4	29.5	29.7	29.7	29.5	29.6	29.2	29	29.2	28.4	29.4	29.2	29.4	29.3	29.3	30.5	28.7	28.3	29.2	29.4	29.3	29.6	30.2	29.7	28.8	29.3	29	29.2	28.7	28.5	29.1	28.6	29	29.2	29.9	30	29	29.5	29.5	29.6	29	28.4	28.7	29.2	30.2	30	30.4	30.1	29.8
LRG1	30.4	30.2	30.5	30.5	28.4	29	29	28.2	27.4	29	29.1	28.6	29	28.7	28.6	29.5	27.5	27.1	27.5	28.5	29.4	29.7	30.1	29.2	28	28.8	28.6	28.5	29.4	29.6	30.2	29.1	27.7	29	29.9	29.6	29.8	28.8	29.7	29.6	28.7	29.4	28.9	28.9	29.6	29.7	30.2	29.7	29.6
FN1	28.4	28.1	28.4	28.3	28.5	28.6	28.9	28.3	28.6	28.7	28.3	27.9	28	28.1	28.1	29.3	27.5	27.5	28.6	28	27.8	28.3	28.6	28.3	27.5	29.4	28.1	28.3	27.3	26.9	27.2	27	27.6	28.2	28.9	28.2	27.7	27.9	28	28.2	27.5	27.4	27.5	28.8	29.9	29.6	29.7	29.9	29.8
RBP4	26.8	26.2	26.2	26.3	27.4	27.4	27.4	27.8	27.7	26.9	27	26.5	26.7	26.4	26.9	27.8	26.8	26.8	27.6	27.2	26.7	26.7	27.5	27.5	27.3	27.7	27.2	27.3	25.7	25.2	25.6	25.5	27.2	26.5	27	27.4	26	27.7	27.3	27.8	27.9	27.7	28.7	26.4	27.3	27.2	27.3	27.4	27.6
AMBP	27.8	28	28.1	27.9	27.9	27.7	27.8	27.7	27.7	27.5	27.8	27.4	27.6	27.6	27.7	29	27.4	27.2	27.8	27.7	27.4	27.9	28.3	28.1	27.3	27.7	27.4	27.6	27	26.9	27.7	27	27.5	27.5	27.9	28.5	27.3	28.3	28.5	28.6	28.5	29	29.3	28.1	28.8	28.7	29.1	28.9	28.7
ORM1	32.3	32.5	32.5	32.9	31.7	32.1	32.1	31.7	31	31.5	31.7	31.8	31.9	31.8	31.8	32.4	30.6	30.3	31	31.5	31.9	32.5	32.7	32.4	31.4	31.5	31.4	31.7	31.6	31.8	32.4	31.8	31	31.6	32.4	32	31.9	31.8	32.3	32.3	31.9	32.3	32.5	31.4	32.3	32.3	32.7	32.4	32.3
AHSG	29.6	29.4	29.7	29.6	29.7	29.8	29.7	29.4	30	30	29.8	29.6	29.7	29.7	29.9	31.1	29.4	29.4	30.1	29.2	29	29.2	29.8	29.6	28.6	29.2	28.8	29.3	28.5	28.2	28.9	27.9	29.3	29.4	29.7	29.7	29	29.1	29.3	29.2	29.2	28.7	28.6	29.1	29.9	29.9	29.9	29.8	29.8
TF	32.1	31.7	32	31.9	32.3	32.4	32.4	32.4	32.3	31.9	32.3	32.1	32.1	32.1	32	33.5	31.9	31.9	32.6	32	31.9	32	32.5	32.2	31.6	32.1	31.7	32	31.2	30.9	31.5	30.8	31.9	31.9	32.2	32.4	31.8	32.1	32.2	32.5	31.9	31.6	32.3	31.5	32.4	32.4	32.5	32.3	32.5
HPX	31.8	31.8	32	32	31.9	32.3	32.2	32	31.6	31.2	32	31.9	32.1	32	32.1	33.2	31.5	31.4	31.8	31.4	31.5	31.8	32.2	31.9	31.1	31.8	31.4	31.6	31.2	31.1	31.9	31.1	31.2	31.3	31.9	31.8	31.6	30.9	31.4	30.5	29.5	29.1	29.2	31	32.2	32.1	32.5	32.2	32.2
F11	22.8	23.3	23.5	23.5	23.4	23.8	23.7	23.6	23.3	23.3	23	23.3	23.4	23.3	23.1	24.4	22.7	22.6	23.3	23.2	23.3	23.9	24.5	24	23.1	22.6	22.6	22.7	21.9	21.6	23.3	22.6	22.5	22.2	23.6	23.2	22.5	23	23.2	23.5	22.7	21.7	22.5	23	24.1	23.8	24.2	24.2	24
C4BPA	28.7	28.8	28.9	28.9	28.4	28.7	28.6	28.2	27.9	27.4	28.4	28.2	28.5	28.4	28.3	29	27.5	27.3	28	28.2	28.4	28.9	29.2	29	28	27.5	27.4	27.9	27.4	27.6	28.3	27.6	27.7	28	28.8	28.5	27.8	28.1	28.7	29	28.3	28.5	28.3	28.6	29.5	29.5	29.7	29.6	29.4
VTN	29.1	29.3	29.2	28.9	29.3	29.4	29.5	29.2	28.8	29.4	29.5	28.9	28.7	29.2	29	30.3	28.7	28.6	29.1	29	29	29.4	29.8	29.3	28.6	29	28.6	28.9	28.7	28.8	29.6	28.7	28.2	28.6	29.3	29.3	28.9	29.1	29.3	28.9	28.3	28.5	28.4	28.7	29.4	29.4	29.7	29.5	29.4
APOB	28.8	29.3	29.7	29.5	29.3	29.5	29.6	29.3	29.2	29.4	29.6	29.4	29.7	29.1	29.2	30.3	28.8	29.1	29.2	28.5	28.6	29.4	29.8	29.4	28.3	29.5	29.3	29.1	28.6	28.4	29	28.5	29.3	29	29.6	29.2	29	29.4	29.7	30.3	29.4	30.1	30	28.9	29.7	29.6	29.8	29.6	29.5
LCAT	23.8	23	23	23.2	23.6	23.5	23.4	23.5	23.5	23.5	24.1	23.4	23.5	23.7	23.5	25.2	23.4	23.6	24.3	23.3	23.4	23.8	24.4	23.7	22.9	23.7	23.4	23.5	22.8	22.3	23.3	22.5	23.2	23.3	23.9	23.8	23.1	23	23.6	23.7	22.4	21.8	22.4	23.7	24.8	24.5	24.9	24.5	24.8
HRG	28.1	28.2	28.1	28	27.9	27.9	27.7	27.5	28.2	28.1	28.1	27.6	27.7	27.7	27.8	29.4	27.4	27.2	28.1	28.2	28.2	28.5	29	28.6	27.7	27.9	27.5	27.8	27	26.9	27.5	27	27.6	27.9	28.1	28.3	27.3	27.7	27.6	27.8	27.4	26.6	26.7	28	29.1	28.9	29.1	28.9	28.9
A1BG	29.8	29.8	30	29.9	29.6	29.9	29.8	29.2	29.5	29.8	29.9	29.6	29.8	29.8	29.7	31.3	29.2	29.1	29.8	29.3	29.5	29.8	30.4	29.8	28.8	29.2	29	29.2	28.7	28.7	29.6	28.5	28.8	29.2	29.9	29.9	29.3	29.7	30.3	30.6	29.8	29.8	29.9	29.5	30.6	30.6	30.7	30.5	30.5
KRT1	27.8	23.9	25.2	26	27.3	26.1	24.8	27.7	23	25.7	25.2	25.4	23.5	16.8	27.6	24.5	23.1	23	19.9	21.9	23	24.7	23.4	24.3	23.7	24.7	23.3	21.9	24.9	21.2	24.4	27.5	23.3	22.6	15.8	24.1	23.5	22.6	29.8	24.5	27.9	29.4	25.2	25.2	23.1	24.7	21	27.6	24.8
VWF	25.5	25.8	26	26.1	24.4	24.9	25.2	24.5	24.2	24.8	24.6	24.4	24.7	24.7	24.6	25.9	24.2	24.4	25.3	23.4	23.9	24.3	24.7	24.1	23.3	25.8	24.4	24.6	24.2	24.5	24.8	24	23.2	24.2	25	25.1	24.6	24.5	25	25.2	24.7	24.9	25	25.9	26.7	26.6	26.8	26.9	26.9
	25.6	25.8	25.6	25	25.4	25.1	25	25.1	25.3	24.9	25	25.5	25.3	25	25	27	25.2	25.3	25.4	25.4	25	24.9	25.5	25.1	24.8	24.5	23.7	24.3	23.4	23.3	24.5	24.2	25.7	25.8	25.1	25	24	0	24.6	24.6	25.2	24.7	25	24.6	25.8	25.4	26.1	25.9	25.6
IGKV3D-11	29.3	28.9	28.9	28.8	28.6	28	28.5	28.4	28.4	28.2	28.4	27.9	28.6	28.7	28.5	29	27.5	28	28.4	27.4	27.6	27.2	28.2	27.2	27.2	26.7	26.4	26.4	26.1	25.8	0	22.7	27.6	27.4	27.8	27.3	26.7	27.2	27.6	28.3	28.4	27.3	27.3	27.3	28.2	28.4	28.5	28.3	28.3
SERPINA5	0	22.5	21.8	22.1	24.1	23.8	23.8	23.6	23.9	23.7	23.1	23.6	21.9	23.1	23.7	24.8	23.7	23.5	24.2	23.4	22.9	23.9	23.6	24	23.5	24.2	23.7	23.9	20.8	0	21.4	22.6	23.5	22.1	24.1	0	21.1	22.6	0	23.1	22.8	0	23	22.6	22.5	23.2	23.2	23.4	23.4
SERPING1	29.2	29.3	29.7	29.9	29.5	29.9	29.8	29.6	29.2	29	29.2	29	29.3	29.3	29.4	30.5	28.8	28.4	29	29	29.3	29.6	30.2	29.9	28.9	28.6	28.6	28.9	28.4	28.5	29.5	28.7	28.6	28.8	29.5	29.6	28.8	29.6	30.1	30.3	29.5	29.6	30.1	29.2	29.9	29.9	30.3	30	29.8
F13B	25.3	25	25.3	25.2	24.7	24.6	24.8	24.5	24.3	24.5	24.8	24.6	24.6	24.6	24.6	25.9	23.9	23.9	24.9	24.9	24.5	24.9	25.1	25.1	24.5	24	23.8	23.9	23.3	23.1	23.3	23.7	24.2	24.5	25.1	24.8	23.5	24.3	24.5	25	24.7	24.2	24.5	24.9	26.2	25.8	26	26	25.7
CLEC3B	24.2	24.4	24.8	24.9	25	25.1	25	25.1	25.1	24.7	24.6	24.7	24.9	24.8	24.9	25.6	24.6	24.1	24.8	24.7	24.6	24.8	25	25	24.4	24.5	24.4	24.8	24	24	24.6	24.1	24.4	24.4	24.8	24.4	24.2	24	24.2	24	24.2	23.5	24.1	23.9	24.5	24.6	24.7	24.5	24.4
SERPINA7	26.1	26.2	26.4	26.1	25.9	26.1	26.5	25.9	26	25.9	26.7	26.5	26.7	26.7	26.6	27.3	26.1	26.1	26.4	25.6	25.4	25.9	25.9	25.7	25	25.6	25.5	25.8	25.4	25.5	25.9	25.5	25.7	25.6	26.1	26.1	25.8	25.8	26	26.1	25.8	25.9	26	25.7	26.4	26.3	26.4	26.3	26.1
SERPIND1	26.9	27	27.2	27.6	27.5	27.4	27.6	27	27.2	27.2	27.7	27.4	27.2	27.2	27.1	28	26.2	26.3	26.7	27.2	26.9	27.3	27.6	27.3	26.8	26.4	26.4	26.2	26.2	25.9	26.3	26.3	26.8	26.8	27.2	26.6	26.3	25.9	26.3	26.2	25.6	26	26.6	26.3	27.4	27.4	27.7	27.8	27.5
BCHE	23.4	23.2	22.9	23.2	23	23.2	23.5	23.3	22.9	23.1	22.8	22.6	22.6	22.7	22.4	24.4	22.3	22.4	23	22	22.1	22.7	23.3	23.1	21.7	22.9	22.6	23	22.1	21.4	21.8	22.4	22.8	23	23.3	22.8	22.5	22.5	23.1	0	22.1	21.7	21.5	22.3	23.8	23.6	24.1	24.1	23.9
	25.9	25.6	25.6	25.1	24.9	24.8	24.6	24.3	24.1	24.5	23.9	24.2	24.1	24.1	24.1	26.4	23.8	23.6	24.5	23.3	23.2	24.1	24.8	24.2	22.7	23.3	22.5	22.8	21.9	21.9	23.3	22.2	23.5	23.5	24.4	25.2	23.5	24	24.4	25	23.8	23	23.6	23.5	24.7	24.1	25.4	24.9	24.8
IGKV4-1	29.1	28.9	29	28.7	28.8	28.9	28.8	28.8	28.8	27.6	28.9	28.7	28.9	28.9	28.9	29.7	28.5	28.1	28.6	28.1	28.1	28.4	28.8	28.7	28	27.3	27.1	27.4	26.8	26.6	27.4	26.6	27.3	27.5	27.7	28.5	26.8	27.7	27.6	28.6	28.3	28.1	28.4	28.5	29.2	29.3	29.5	29.3	29.1
IGHV4-61	28.4	28.3	28.5	28.3	27.4	26.9	27	26.7	27	26.2	27.1	26.9	26.8	27	27	27.4	26.3	26.7	26.9	26.4	26.2	26.5	26.4	26.5	25.4	25.8	26	25.3	25.6	25.2	25.8	25.8	26.1	26.2	26.7	27	25.8	25.7	26.3	26.7	26.2	25.9	26.3	26.7	27.7	27.6	27.4	27.7	27.4
GSN	26.9	26.8	26.8	26.6	26.7	26.8	26.8	26.5	27	27	26.7	26.7	26.8	26.7	26.7	28	26	25.8	26.5	26.7	26.4	27	27.1	26.8	26	26.4	26.2	26.5	26	25.6	26	25.5	26.5	26.5	27	27	26.1	26.4	27	26.6	26.4	25.4	25.9	26.4	27	26.9	27	26.9	26.9
C2	25.5	25.6	26.1	26	25.3	25.5	25.7	25.1	25.2	25	25.6	25.2	25.3	25.6	25.7	26.2	24.5	24.1	25.2	24.9	25.1	25.7	25.9	25.5	24.7	24.6	24.7	24.5	24.3	24.3	25.1	24.5	24.6	24.9	25.8	25.2	24.8	25	25.8	25.9	25	25.8	25.7	24.9	25.7	25.7	26.3	25.9	25.8
APOA4	27.6	27.5	26.6	25.9	27.2	27.6	27.2	27.8	27.8	27.5	27.3	27.3	27.2	27.2	27.2	29.2	27	27.6	27.8	27.9	27.4	27.8	27.7	28.3	27.5	28.4	27.6	27.7	26.8	26.6	27.5	27.8	27.8	28.2	28.8	28.1	27	26.3	26.9	26.4	27	27.1	26.6	26.8	28.8	28.7	28.9	28.9	28.7
C8A	27.2	27	27.2	26.9	26.3	26.3	26	25.4	26	26	26.2	26.2	26.3	26.2	26	27.2	25.2	24.9	25.6	26.3	26.6	27.1	27.5	26.9	25.8	25.9	25.9	26	26	26.1	26.9	26	25.7	26.1	27	26.1	26.2	25.5	26.5	26.4	25.6	26	25.5	26.5	27.6	27.4	27.9	27.7	27.4
C8B	26.8	26.9	27.1	26.9	26	26.1	25.8	25.5	25.9	25.4	26.1	26.1	26	26.2	26.1	27.1	25.3	25.1	25.7	26.1	26.6	26.9	27.3	26.7	25.8	26.1	25.9	26	25.8	26.1	26.7	26	25.9	26.1	26.8	26.3	26.4	25.7	26.4	26.5	25.8	26.1	25.9	26.1	27.2	27	27.3	27.2	27
C8G	25.9	25.7	26.1	26.2	25.3	25.3	25.1	24.5	25.2	25	25.2	25.1	25.2	25.1	25.1	26.5	24.3	24.3	24.8	25.3	25.4	26	25.9	25.4	24.6	24.7	24.6	24.4	24.6	24.4	25.1	24.8	24.3	24.9	25.6	25.2	25	24.6	25.1	25.5	24.7	25.3	24.8	25.1	26.2	26.1	26.7	26.3	26.1
SERPINA6	27	27.1	27.1	27.2	26.7	27	26.9	26.9	27.2	27.1	27.4	27.2	27.6	27.4	27.5	28.5	27	27	27.5	26.5	26.7	27	27.6	27.2	26.5	25.6	25.4	25.7	25.3	25.4	26.3	25.4	25.7	25.8	26.1	26.6	25.7	26.6	26.8	27.1	26.8	26.8	27.1	26.6	27.7	27.6	27.8	27.6	27.5
LPA	23.8	22.9	23.9	22.9	0	21.1	0	23.5	23.4	22.2	20.8	22.8	21.3	23.3	23.3	24.6	21.2	21.6	22.9	24	23.9	24.4	25.4	24.8	23.7	22.5	22.1	22.1	21.7	21.4	0	21.6	23.1	23.2	23.4	24	22.2	22.9	23.6	22.2	21.7	21.1	23	25.3	26.5	26.5	27	26.9	26.8
CD14	25.5	25.4	25.2	25.5	24.3	24.5	24.5	24.1	23.2	24.1	24.3	24	24.4	24.1	23.9	26.1	23.6	23.3	24.2	24.2	24.7	24.9	25.4	24.5	24	24.5	24.6	24.5	24.6	25.1	25.3	24.3	24.6	24.9	25.3	25	24.6	24.7	25.6	25.7	25.7	25.3	25.2	25.1	25.6	25.6	26.2	25.3	25.4
CFH	29.9	30	30.2	30	29.7	29.9	29.8	29.4	29.4	29.2	29.7	29.5	29.6	29.6	29.5	30.5	28.9	28.6	29.3	29.2	29.2	29.6	30.1	29.8	28.8	29.1	29	29.2	28.7	28.8	29.5	28.9	29.1	29.2	29.9	29.4	29.1	29.1	29.7	29.8	29	29	29.1	29.4	30.2	30.1	30.4	30.2	30.1
SERPINF2	28.3	28.4	28.7	28.5	28.3	28.6	28.3	28.1	28	28.2	28.3	28.1	28.5	28.3	28.4	29.3	27.6	27.6	28	27.7	27.8	28.3	28.7	28.1	27.4	27.8	27.6	27.9	27.5	27.7	28.3	27.6	27.6	27.7	28.3	28.4	27.8	27.9	28.4	28.5	27.9	28.3	28.2	27.7	28.7	28.8	29.2	28.7	28.7
C1S	26.9	27.3	27.3	27.2	27	27.2	27	26.6	26.6	26.8	27	26.7	27	26.9	26.9	28	26.3	26	26.6	26.4	26.6	27.1	27.5	26.8	26.1	26.2	26	26.1	25.7	25.9	26.7	26.1	25.6	25.9	27.1	26.7	25.7	26.6	27.1	27.3	26	26.4	26.5	26.5	27.5	27.2	27.7	27.4	26.9
C4A	28	28.1	27.9	28.5	28.3	28.3	28.4	27.9	28	27.6	28.4	28.1	28.1	28.2	28.1	28.3	27.2	27.3	28.1	27.5	27.7	28.1	27.7	27.9	27.1	27	27.5	27.8	27.5	27.5	27.8	27.2	27.5	27.9	28.2	27.2	28	27.6	27.4	27.4	26.3	26.8	27.2	28.5	29.3	28.9	29.4	29.1	28.9
C4B	30.6	30.6	30.8	30.8	30.5	30.8	30.8	30.2	30.1	30.1	30.5	30.3	30.4	30.3	30.3	31.2	29.4	29.5	30	29.7	29.8	30	30.3	30	29.3	29.1	29.4	29.5	29.2	29.2	29.5	28.7	29.4	29.6	30	30.1	29.6	30	30.4	30.6	28.9	30.2	29.9	30.6	31.5	31.3	31.8	31.5	31.2
SAA1	32.4	32.3	32.7	32.3	28	30.1	28.7	27.5	26.5	28.6	30.8	30.7	30.5	30.7	28.3	27.5	25.7	26.1	26.1	29.2	31.9	32.2	31.4	29.2	26.7	31.4	30	29.6	32.3	32	32.7	30.9	25.9	31.6	32.6	33.1	32.6	30.8	32.2	31.6	29	30.9	28	30.2	30.8	31.8	32.8	31.4	31.3
SAA2	28.6	28.9	29.3	28.7	24.3	25.9	24.7	0	0	24.7	27.9	27.3	27	26.8	24.3	0	0	22.9	23.1	26.7	28.7	28.6	27.7	25.7	0	27.2	26.4	24.4	29.4	28.9	29.3	27.5	0	27.9	28.6	30.3	29.7	28.2	29.8	28.8	26.3	28.3	24.5	27.3	27.7	28.8	30.3	28.2	28.5
	33	33.2	33.3	33	32.7	33	32.8	32.4	32.4	32.4	32.6	32.5	32.9	32.8	32.9	33.8	32.1	32.2	32.6	32.1	32.3	32.5	33.1	32.6	31.6	31.5	31	31.3	31	30.9	31.6	31	31.4	31.8	32.3	32.6	31.6	31.8	32.4	32.9	32.1	32.2	32.2	32.7	33.7	33.7	34	33.7	33.9
C7	26	26.1	26.2	26.2	26.2	26.4	26.2	25.9	26	25.6	26.2	25.8	26	25.9	25.7	27.1	25.2	25.2	25.9	26	26	26.5	26.5	26.1	25.3	25.8	25.6	25.7	25.3	25.4	26.1	25.3	25.9	25.9	26.5	26.7	25.8	26.1	26.8	26.9	26.5	26.3	26.8	26.4	27.1	26.9	27.3	26.9	26.7
CLU	29	28.9	29.2	29	29.6	29.5	29.3	29.3	29.2	29.7	29.5	29.1	29.4	29.5	29.5	30.9	29	28.9	29.6	28.9	28.8	28.9	29.8	29.5	28.7	28.8	29	29.3	28.1	27.8	28.6	28.5	28.8	28.6	29.3	28.9	28.3	29.1	29.2	29.5	29	28.7	29.2	28.9	30	29.9	30.2	30.1	30
MBL2	21.4	0	20.5	0	25.2	25.3	25.2	25	25.2	24.6	25.3	25.1	25	24.7	25.3	26	24.3	24.6	25	24.4	24.1	24.8	25.5	24.8	24.4	20.8	0	0	21	19	0	0	0	20.5	21.1	23.5	21.2	23.3	23.8	24	23.6	23.1	23.4	24.6	26	25.5	26	25.4	25.7
CETP	23.4	22.6	22.8	21.6	22.2	21.8	21.6	20.3	21.5	20.7	21.7	22.1	22	22.2	22.2	23.2	21.9	22.6	22.4	19.7	21.4	21.4	22.5	22.1	20.8	22	21	21.6	20.7	21.5	21.6	21.8	20.5	22.4	22.6	20.5	19.6	0	21.2	21.6	20.9	0	0	20	22.2	21.9	22.5	22.3	20.8
C6	27.5	27.6	27.6	27.5	27.2	27.3	27.3	26.7	26.8	26.7	27.2	26.8	26.9	26.8	26.6	27.7	25.9	26	26.6	27	27.2	27.6	27.8	27.4	26.5	26.6	26.8	27.1	26.6	26.6	27.2	26.4	26.8	27.3	27.9	27.1	27	27	27.3	27.4	26.4	26.2	26.5	27	28	28	28.3	28.1	27.8
CPN1	26.7	26.6	26.9	26.6	25.7	26	26.1	25.5	25.3	25.8	25.9	25.7	26	25.9	25.8	26.8	25.3	24.7	25.3	25.4	25.8	26.1	26.4	25.9	25.1	25.4	25.1	25.1	25.1	25.1	25.9	25	24.9	25.2	26	26.2	25.6	25.2	26.1	26.2	25.6	25.6	25.4	25.6	26.7	26.3	26.9	26.5	26.3
LBP	26.7	27.2	27.7	27.7	25.5	25.7	25.7	24.5	24.3	25.9	26.3	26	26.1	25.6	25.4	26	24.1	23.7	24.6	25.2	26	26.5	26.3	25.2	25.4	25.6	26.2	25.7	27.2	27.6	27.8	26	23.4	25.5	26.1	26.7	26.7	25.3	26.8	26.1	25.3	26.6	24.8	24.9	25.9	26.1	26.9	26.3	25.3
ORM2	31	30.7	31	31.4	30.9	31.4	31.1	31	30.6	30.5	31.1	31	30.6	30.9	31	31.5	30.3	29.9	30.4	30.3	30.5	31	31.2	31	30.2	30.7	30.6	30.7	30.3	30.7	31.4	30.5	30.4	31	31.3	30.9	30.9	30.5	30.9	31.2	30.9	30.8	31.3	30.2	30.9	31	31.3	31.2	31.1
ITIH2	28.7	28.5	28.5	28.5	28.5	28.4	28.4	28.2	28.7	28.6	28.4	28.1	28.4	28.4	28.5	30.1	28.4	28.5	29.3	28.4	28.1	28.3	28.6	28.3	27.7	28.8	28.7	28.5	27.9	27.3	27.6	27.3	28.4	28.4	28.7	29	28.4	28.5	28.8	28.8	28.3	28	28.3	28.5	29.6	29.5	29.8	29.5	29.5
ITIH1	28.1	27.8	27.9	28	28.1	27.9	27.8	27.5	28.1	27.9	28.1	27.7	27.8	27.9	28	29.2	27.6	27.7	28.3	27.7	27.5	27.8	28	27.8	27	27.8	27.7	27.7	27.2	26.7	27	26.6	27.5	27.7	28.1	28.3	27.6	27.6	27.9	28	27.3	27.3	27.6	27.7	29	28.8	29.1	29	28.9
PZP	20.7	0	19.9	21.2	25.9	26.1	25.5	24.7	24.7	27.1	28.3	28.1	28.4	28.2	28.4	29.4	27.7	27.4	27.6	23.2	23.7	23.8	24.3	24.2	23.5	0	18.7	18.8	18.4	18.4	20.6	19.5	0	18.2	0	20.6	0	20.9	20.6	20.9	21.8	20.6	20.8	25.7	27	26.9	27.1	26.9	26.6
C4BPB	26	26.2	26.6	26.3	25.6	25.8	25.7	25.2	25.1	25	25.6	25.6	25.9	25.6	25.5	26.2	24.7	24.5	25.2	25.1	25.7	25.9	26.5	26.1	25.6	24.6	24.1	24.9	24.3	24.5	25.1	25.1	24.8	25.2	25.9	25.5	24.7	24.8	25.6	25.5	25.6	25.6	25.4	25.5	27.1	26.9	27	26.9	26.8
CPN2	28.4	28.4	28.6	28.4	27.6	28	28.1	27.7	27.1	26.6	27.9	27.8	28.1	28.1	28.1	28.5	27.3	26.8	27.8	27.6	27.8	28.3	28.8	28.6	27.5	27.5	27.2	27.4	27	27.2	28.1	27.3	27.2	27.5	28.2	28.2	27.4	27.5	28.3	28.4	27.9	27.6	27.5	28	28.9	28.7	29	28.6	28.7
PROZ	0	21.6	22.3	21.8	0	0	0	20.7	21.9	0	22	21.6	21.4	21.6	21.1	22.7	21.2	21	0	22.9	22.7	23	23.5	23	22.2	22.6	22.8	22.8	22.6	22	23	22.3	0	22.2	23.5	22.4	22.5	0	21.9	22.8	22.4	21.7	22.1	22.6	23.4	23.4	23.4	23	22.9
	28.1	28.2	28.7	28.8	0	27	26.9	27	0	0	26.5	26.6	27.3	27.4	26.3	27.9	0	26.5	26.9	0	25.9	0	26.1	0	0	0	25.8	25.7	26	0	26.5	26.2	26.7	26.5	27.4	27.4	26.2	26.7	27.1	27.9	27.2	26.7	27	27	28	28	28.1	27.8	28.3
FBLN1	25.9	26.3	26.7	26.4	25.1	25.4	25.5	24.8	25.2	25.5	25.4	25.3	25.2	25.1	25	26.6	24.9	24.3	25.2	25.6	25.6	26.1	25.8	25.7	24.6	24.4	24.5	24.6	24.3	24.3	25	24.2	24.4	24.8	25.4	26.2	24.5	25.9	26.6	26.6	26.2	25.9	25.9	25.9	27	26.5	26.6	26.4	26.2
AZGP1	28.9	29	29.2	29.2	29.2	29.3	29.1	28.9	28.9	29	29	28.9	29	29	28.9	30.2	28.1	28.1	28.6	28.3	28.4	28.7	29.2	28.8	27.9	28.9	28.5	28.5	27.9	27.7	28.4	27.8	28.3	28.4	29.1	29.3	28.3	28.9	29.1	29.3	28.8	29	29.5	28.3	29.2	29	29.4	29.2	29.2
PON1	27.5	27.2	27.4	27.4	27.5	27.6	27.4	27.2	27.3	27.1	27.5	27.2	27.3	27.3	27.3	28.4	27	27.1	27.5	26.9	27.3	27.5	27.6	27.2	26.7	27.5	27.4	27.5	27.3	26.9	27.1	26.5	27.7	27.8	28.1	27.3	27.7	26.9	27.1	27	26.6	25.4	25.4	27	28.1	28.2	28.5	28.2	28.2
CFP	24.8	25.3	25.4	25.5	25.1	25.2	25.3	25.2	24.9	24.6	25.5	25.2	25.2	25.3	25.4	26.3	25	24.8	25.6	24.6	24.8	24.6	25	24.6	24.2	25	24.9	24.9	24.2	23.8	24.6	24.2	24.7	24.7	25.4	25	24.6	24.5	25.1	25.6	24.4	24.2	24.6	24.5	24.8	24.8	25.2	24.9	25.2
SERPINA4	24.5	24.7	24.5	24.8	25.4	25.3	25.4	25.3	25.5	24.6	25	24.8	24.9	24.8	25	26.3	24.8	24.8	25.4	24.7	24.2	23.9	24.6	24.7	24	25	24.6	24.8	23.9	23.3	23.3	23.6	24.9	24.5	24.5	25.2	24	24.8	24.4	24.9	24.8	24.3	25.3	24.3	25.1	25	25.1	25.2	25.1
CDH5	0	0	23.1	23.4	22.8	0	0	22	22.3	23	23.2	0	0	23.2	22.3	24.3	22.9	23.4	23	0	0	0	22.8	22.2	22.8	23.6	23.4	23.1	22.7	23.1	23.4	22.8	23.2	23.2	23.7	23.1	23.3	22.5	22.5	23.1	22.2	22.7	23.6	23.1	23.2	22.8	23.2	0	22.8
KRT9	26.2	0	24.5	25.4	26.5	25.7	24.4	27.3	19	24.5	24.3	24.9	0	19.1	27.6	23.5	22.5	20.4	19.1	22.6	19.7	24.4	21.7	23.7	23.2	24	22.2	20.7	24.9	21.3	23.2	27.1	22.1	22.2	19.1	23	23	20.7	28.3	24.5	27.7	29.4	24.5	24.2	19.3	23.7	19.9	27.6	24.2
IGFALS	25.7	24.9	24.9	24.7	25.8	26	25.8	25.6	26.6	26.1	26.3	26.1	26	26.2	26	27.3	25.7	25.9	26.5	25.7	25.8	25.7	26.1	26.1	25.5	25.8	25.2	25.5	25.1	24	24.7	23.9	25.9	26	26	25.8	25.6	25.3	25.3	25.2	24.3	23.6	24.3	25.8	26.8	26.9	27.1	26.7	26.8
SERPINF1	26.7	26.6	26.6	26.4	26.2	26.4	26.3	25.9	25.8	26	26	25.9	25.9	26.1	25.9	27.1	25.3	25.1	25.8	25.9	26.1	26.4	26.6	26.3	25.3	25.8	25.5	25.3	25.4	25.6	26.3	25.6	25.3	25.9	26.5	26.5	25.9	26.1	26.7	26.7	26	25.6	25.8	25.7	26.3	26.5	26.6	26.4	26.3
BTD	24.6	24.7	24.1	24.1	23.2	24.7	24.2	23.9	23.6	24.3	24	23.9	24.1	24.3	24.2	25.3	23.7	23.4	24.2	24	23.9	23.8	24.2	23.8	23.4	24.2	23.7	23.7	23	22.8	23	23.1	23.5	24.5	24.1	24.3	23.2	23.3	24.1	24.2	24.2	24	24.1	24.1	24.6	24.7	24.8	24.6	24.7
AFM	26.7	26	26.1	26.1	26.8	26.8	26.5	26.8	27.3	26.7	27.1	26.7	26.7	26.9	27.1	28.4	27	26.9	27.6	27.1	26.7	26.6	27.3	27.1	26.5	27.3	26.9	27	26.2	25.6	25.9	25.6	27	26.5	26.7	27.2	26.5	26.8	26.9	26.9	26.5	26.2	26.6	27	28	27.8	27.9	27.8	27.7
MASP1	23.8	23.2	22.3	23.6	24	24.1	24	23.6	24.3	23.6	23.8	23.6	23.7	23.9	23.8	24.8	23.6	23.6	23.6	23.4	23.4	23.8	24.3	24.2	23.4	24	23.6	23.9	23	23	23.8	23.2	23.4	23.3	24	23.8	23.1	23.6	24.1	24.4	23.9	23.7	23.9	23.6	24.4	24.5	24.2	24.5	24.2
LUM	25.2	25.1	24.8	24.7	25.1	25.7	25.6	25.1	25.9	25.7	25.5	25.4	25.4	25.6	25.6	26.9	24.9	24.7	25.3	26.3	26.1	26.6	26.8	26.5	25.4	25.7	25.3	25.7	25	25	25.9	25.1	25.8	25.6	26.1	26.7	25.4	25.6	26.1	25.8	26	25.6	25.6	25.9	26.9	26.7	26.7	26.5	26.6
APOC4	22.5	23.1	22.8	23.4	23.2	23.1	23.6	22.9	22.9	22.7	23.8	23.2	23.3	23.1	23.9	24.5	22.7	23.3	23.9	0	23.2	24	24.7	23.7	23	23.8	24.2	24	23.2	22.4	23.8	22.8	22.5	23.9	25.3	24.1	23.4	24.9	24	23.7	23.2	0	22.3	24.5	24.6	25.1	24.9	24.9	24.5
PLTP	23.7	23.6	24.1	23.2	23.5	23.7	23.8	24	21.9	0	23.5	23.5	23.9	23.3	23.7	25.3	24	23.3	23.1	23.5	23.6	24.1	23.9	23.9	23.1	23.4	23.2	23.5	23	24.3	24.1	23.7	23.6	23.3	23.5	24	23.4	23.9	24.4	23.9	23.5	25.3	24.6	23.4	24	24.3	24.1	23.8	22
ACTB	23.8	24	24.5	25.2	23.2	23.3	23.5	22.1	23.1	23.1	23.4	23.3	22.4	23	0	0	22.5	20.8	21	21.2	0	0	0	0	22.1	23.4	23.1	21.2	21.3	22.1	23	22.6	0	0	0	23.7	0	22.6	29.9	25.3	24.8	23.7	23.9	22.9	23.7	23.3	23.3	0	23.6
B2M	26	23	27	27.4	25.9	26.2	25.8	26	25.2	25.5	26.1	25.5	25.7	25.7	25.6	27.1	25.2	24.8	25.9	24.5	25.4	25.7	25.7	25.8	25.4	25.3	25.7	25.5	25	24.9	26	25.1	25	25.6	25.9	27	25.3	26.3	27.4	28	27.9	27.8	28	25.4	26.8	26.4	26.7	26.5	26.3
HBB	25.9	28.6	27.5	27.5	26.5	26	27.9	25.2	27.2	26.4	29.3	28.8	28.4	29.8	26.4	27.2	27.4	26.9	28.1	26	26	27.4	27.8	27.6	25.2	28.9	27.1	26.6	26	25.2	26.5	26.2	27.7	26	28.2	26.8	26.3	26.3	25.9	31.1	26.7	25.8	28.7	25.3	27.7	29.3	31.5	28.7	29
HBA1;HBA2	26.1	29	27.8	27.8	26.9	26.3	28.2	25.6	27.5	27.4	29.6	29	28.7	29.9	26.6	27.9	27.3	27.1	28.1	26.7	26.1	27.5	27.9	27.7	25.4	29.1	27.4	26.8	26	25.1	26.7	26.4	27.9	26.3	28.5	26.7	26.4	26.8	26.4	31.5	26.8	25.8	29.1	26	28.1	29.6	31.9	29	29.3
GPLD1	25.1	23.9	23.6	24	25.7	25.7	25.6	25.6	26.2	25.8	26.1	25.9	25.9	26	26.1	27.2	25.3	25.7	26.4	24.9	24.6	24.6	25.2	25.1	24.6	24.7	24.3	24.6	23.9	22.4	23.9	23.1	24.6	24.7	24.8	25.6	24.4	24.9	25	25.2	24.4	23.6	24.3	23.5	25.3	25	25.2	25.1	25.2
	30	29.9	30.1	30.1	28.4	28.2	28.3	27.9	28.1	28.1	28.2	28	28.4	28.6	28.4	29.7	27.8	27.7	28.4	28	28	28.1	28.6	28.2	27.2	27.4	26.9	27.3	26.6	26.3	27.1	26.4	27.3	27.3	27.8	28.4	26.9	27.4	27.8	28.2	27.6	27.1	27.5	28.8	30.3	30.3	30.7	30.4	30.3
CFHR3	25.5	25.2	24.9	24.8	23.6	24.3	24.7	22.5	23.5	22.7	24.2	23.8	23.1	23.7	23.4	23.8	20.9	0	21.6	24.1	24.5	25.1	25.4	24.1	22.6	0	22.5	22.9	22.6	0	22.3	21.5	22.4	22.9	23.4	23.3	22.5	23	23.7	24.6	22.5	23.2	22.5	25	26.1	25.9	26.4	26.1	25.5
CFHR1	27.4	27.9	27.6	27.6	27.3	27.6	27.5	26.9	26.9	26.4	27.1	26.9	27.1	26.9	26.9	27.7	26.3	25.9	26.8	27.2	27.4	27.9	28.1	27.4	26.8	24.4	23.6	24.3	24	24.1	24.5	23.9	23	24	25	27.2	24.5	26.8	27.4	27.6	26.7	26.5	26.6	27.3	28.1	28.1	28.4	28.3	27.8
ITIH3	27.8	27.9	28.1	28	26.5	27	26.7	26.2	25.6	26.7	27	26.8	27	26.9	26.7	28.1	26.4	26.2	26.7	26.5	27	27.5	27.7	27.1	25.8	26.9	26.6	26.8	26.6	26.8	27.5	26.6	25.7	26.4	27.6	27.5	27.1	27.3	27.9	28.3	27.4	28.2	28.1	27.5	28.2	28.1	28.5	28.2	27.9
LGALS3BP	25	25.4	25.5	25.6	24.3	25	25.2	24.2	23.8	25.3	25.2	25	25.1	24.7	24.8	25.6	23.4	23.4	24.1	23.4	23.7	24.5	24.9	24.4	23.4	25.5	24.9	25.7	25.4	25.9	26.6	26.1	24.5	25.2	26.2	23.7	25.7	24	25.4	25.2	24.7	25.2	25.1	26.1	27	26.9	27.4	27.2	27.2
FGL1	25.2	25.1	25.8	25	21.9	21.7	21.8	0	19.7	22.5	22.4	0	22.5	22	21.2	23	20.9	0	0	22.8	24	24.1	24.4	22.1	21.7	22	22.6	0	23.9	23.9	24.4	23.1	0	24	24.3	23.4	23.9	21.7	23.5	23.5	22.9	23.4	22.2	23.2	23.3	23.9	24.7	24	23.3
EFEMP1	24.4	25.1	25.3	25	23.7	23.9	23.9	23.5	23.5	23.4	23.8	23.4	24.2	23.7	24	25.5	22.9	22.5	23.5	24.1	24	24.5	24.7	24.4	23.3	23.9	23.5	23.5	23.6	24	24.4	23.9	23.3	23.6	24.1	25.1	23.7	24.8	25.4	25.4	25.2	25.2	25.3	24.7	25.2	25	25.2	24.9	24.9
APOF	25.6	25.2	25.3	25.5	25.7	25.6	25.6	24.9	25	25.8	25.7	25.3	25.9	26.1	25.8	26.2	24.7	24.4	25	24	24.8	25.3	25.8	25.2	23.8	25.3	25.4	25.1	25	24.6	25	23.9	24.5	24.8	25.3	25.4	25	24.4	25	24.4	23.9	23.8	23.4	24.6	25.6	25.5	26	25.7	25.6
HABP2	25.5	26.1	25.9	25.8	25.7	25.9	25.5	24.9	25.2	25.1	26	25.6	25.7	25.7	25.5	27.1	25	24.6	25.7	24.9	25	25.6	26	25.3	24.7	25.2	25.1	25.2	25	25.2	25.4	24.9	24.4	25.3	26.1	25.4	25.2	25.3	26	26.3	25.6	25.6	25.6	25.4	26.2	26.2	26.8	26.5	26.4
FCN2	23.8	23.4	23.9	24.1	21.9	23.1	23.1	23.5	22.8	22.8	23	22.1	22.7	22.5	22.9	24	23.2	22.9	23	23.3	23.7	23.7	24.3	23.9	23	23.8	23.6	23.4	22.9	23.8	24.2	23.3	21.1	22.8	23.1	20.8	23.2	22.1	21.5	22.1	21.6	20.6	21.8	22.5	22.8	23.1	24.5	23.4	23.2
TGFBI	24.3	24.7	24.4	24.1	24.2	23.8	24.4	23.9	23.9	24.9	24.6	24.4	24.3	24.2	24.1	25.8	24	23.7	24.7	23.3	23.5	23.7	24.4	23.9	22.4	24	23	24	23.4	23.4	24.3	24	23.4	23.3	24.1	23.9	23.6	23.1	23.9	24.1	23.5	23.4	23.5	24.2	24.7	24.5	24.8	24.5	23.7
ADIPOQ	0	0	24.7	0	0	0	24.6	24	24.4	23.3	24.2	23.7	24.1	24.2	23.9	25	23.3	22.8	23.4	23.9	23.5	23.8	23.8	24.1	23.1	0	0	0	0	21.9	0	0	23.6	23.7	24.3	0	0	24.2	25	24.9	24.7	24.9	25.5	23.4	0	24.9	25.6	24.8	24.9
ECM1	25	24.9	25.1	24.9	25	25.3	25.3	25	25.1	25	24.8	24.8	24.9	25	24.8	26.3	24.6	24.3	24.8	25	25	25.3	25.5	25.3	24.3	25	24.4	24.8	24.2	24.4	24.9	24.3	24.8	24.9	25.2	24.7	24.6	24.3	24.8	24.5	24.3	24.2	24.7	24.7	25.7	25.4	25.5	25.4	25.2
PI16	21.3	0	0	0	22.7	21.5	21.7	21.2	21.8	21.2	20.3	21.4	20.9	21.2	21.9	22.7	20.8	20.1	21.1	21.9	21.3	21.6	22.3	21.7	20.7	0	18.9	20	0	0	20.2	19.4	21.1	21	20.8	21.8	20.5	20.2	21	0	20.2	20.1	20.3	20.9	21.4	21.1	0	0	21.1
PRG4	24	24.4	24.3	24.2	23.6	24.1	24.1	24	22.3	23.5	23.8	23.4	23.5	23.2	23.3	25.1	20.8	22.5	23.4	23.8	24.2	24.8	25.5	24.8	24	24.3	24	24.1	23.6	23.9	24.5	23.8	22.7	23.3	24.8	23.7	23.2	23.4	24	24	23.1	22.7	22.9	23.6	24.5	24.5	25	24.9	24.6
CPB2	24.5	24	23.8	24.2	24.2	24.4	24.5	24.2	24	24	24.5	24.4	24.6	24.6	24.3	25	23.4	23.5	24.2	24.2	24.1	24.6	25.2	24.9	23.7	24.1	23.8	23.7	23.2	23.2	24.2	23.8	24.2	24.3	25.2	24.6	23.9	23.9	24.6	25.1	24.3	24.4	24.9	24.2	25.1	24.7	25.4	25	25.2
CNDP1	23.3	23.7	23.9	24.1	21.9	22.5	0	22	23	22.3	0	21.8	21.8	22.8	21.9	22.9	22.1	22	22.9	23	22.7	22.9	23.6	23.3	22.4	24.1	23.8	23.7	22.4	22.1	23.2	22.2	22.5	23	23.6	23.7	22.7	22.8	23	23.4	22.6	22.8	24.2	23.3	24.3	24.1	24.1	24.2	24.5
PGLYRP2	25.5	25.2	25.7	25.9	25.4	25.4	25.5	25.3	25.4	25	24.8	24.7	24.9	25.1	25.2	26.7	25	24.7	25.4	25.8	25.4	25.8	26.3	25.9	25.1	26.1	25.6	25.9	24.8	24.4	24.9	24.5	25.5	25.4	25.9	26.2	25.3	25.4	25.6	25.3	24.8	23.9	24.9	25.2	26.4	26.2	26.5	26.3	26.1
CFHR5	25.8	26.4	26.4	25.6	26	26.7	26.4	25.6	25.5	24.8	25.8	25.4	25.6	25.5	25.3	26.2	24.4	24.3	24.8	25	25.4	26.2	26.4	25.2	24.8	23.4	24.5	24.2	25.1	25.2	25.1	24.7	22.7	23.7	25.7	25	24.6	24.1	25.5	25.3	23.9	23.6	23.9	25.5	26.2	26	26.6	26.2	26.1
C1RL	24.9	25	25.2	24.9	25	24.8	24.8	24.3	24.4	24.6	25	25	25.1	25.1	24.8	26.2	23.7	23.8	24.7	24.3	24.5	24.9	25.2	24.7	23.9	23.8	23.9	24.2	23.8	23.6	24.5	23.8	23.6	23.7	24.9	25.1	24	24.7	24.9	25.1	24.4	24.5	25.2	24.4	25.7	25.7	25.9	25.8	25.4
FETUB	23.3	23.9	23.4	23.5	0	0	0	0	0	23.2	23.8	0	23.6	23.1	22.9	24.7	23	22.9	23.3	23.6	23.2	23.9	24.4	23.7	23.4	23.1	23.1	23.3	22.3	0	0	22.4	22.7	23	23.7	22.8	22.3	23.2	23.4	23.7	22.9	22	22	23	24.2	23.8	24.1	23.9	24
FCGBP	26.3	27.4	28	27.9	21.6	23.1	23.8	23.8	22.6	23.5	25.5	25.3	25.6	25.5	25.3	26.6	24.8	23.8	24.3	17.4	18.6	16.6	20.1	19.8	18.1	20.6	20.6	21.2	21	23.7	26.4	26.1	19	20.1	23.2	25.1	21.5	25.5	25.7	25.6	24.8	26	26.2	20.4	22.8	23.1	23.4	23.2	22.8
[truncated: 170 more columns]
