# Supplementary material for: Plasma Profiling of Acute Myeloid Leukemia With Fever‐ and Infection‐Related Complications During Chemotherapy‐Induced Neutropenia
Source: Cancer Rep (Hoboken). 2024 Oct 23;7(10):e70024. doi: 10.1002/cnr2.70024 (PMC11498059; doi:10.1002/cnr2.70024)
Supplement: Supplementary file 6 — Table S5: Number of proteins quantified by imputed LFQ intensity levels in this study, categorized by patient number and time points. [file CNR2-7-e70024-s003.xlsx]

## Sheet: Proteinsimputed
Table S5. Number of proteins quantified by imputed LFQ intensity levels in this study, categorized by patient number and time points.
Patient_number	BIOM002				BIOM003															BIOM004						BIOM005										BIOM006								BIOM007
Timepoints	1	2	3	4	1	2	3	4	5	6	7	8	9	10	11	12	13	14	15	1	2	3	4	5	6	1	2	3	4	5	6	7	8	9	10	1	2	3	4	5	6	7	8	1	2	3	4	5	6
neutropenic_episode	1				1				2											1						1							2			1								1
Sample.ID	BIOM002_1	BIOM002_2	BIOM002_3	BIOM002_4	BIOM003_1	BIOM003_2	BIOM003_3	BIOM003_4	BIOM003_5	BIOM003_6	BIOM003_7	BIOM003_8	BIOM003_9	BIOM003_10	BIOM003_11	BIOM003_12	BIOM003_13	BIOM003_14	BIOM003_15	BIOM004_1	BIOM004_2	BIOM004_3	BIOM004_4	BIOM004_5	BIOM004_6	BIOM005_1	BIOM005_2	BIOM005_3	BIOM005_4	BIOM005_5	BIOM005_6	BIOM005_7	BIOM005_8	BIOM005_9	BIOM005_10	BIOM006_1	BIOM006_2	BIOM006_3	BIOM006_4	BIOM006_5	BIOM006_6	BIOM006_7	BIOM006_8	BIOM007_1	BIOM007_2	BIOM007_3	BIOM007_4	BIOM007_5	BIOM007_6
IGLV4-69	27.3633	27.4449	27.0666	27.1956	26.3701	26.6461	26.291	26.1947	25.4494	26.101	26.3419	25.9395	24.2394	26.6875	26.3108	27.3358	26.2426	25.7695	26.4303	23.9218	26.2808	26.2649	26.5157	26.1786	22.5844	24.8369	24.7053	20.4391	20.3526	24.1313	24.7881	20.2266	24.5092	24.8387	26.5198	26.1106	23.5105	25.3331	24.6436	25.6649	26.0564	22.6298	22.3737	26.5929	26.8418	26.6238	27.1026	27.1181	26.6022
IGLV8-61	25.8261	25.8172	25.778	25.4178	25.2627	25.2688	24.8999	25.5227	24.9774	26.1604	25.309	25.0106	25.1701	25.3515	25.2195	26.3714	24.9707	25.1388	25.4083	25.2866	25.4606	25.8695	26.2187	25.7903	26.0064	23.884	22.368	23.5436	23.0277	21.4493	23.1288	25.1919	25.25	24.8413	25.4842	25.1303	24.0654	24.6192	25.0518	25.8358	24.7969	24.2699	24.707	24.4212	24.9406	25.3164	25.4825	25.4349	25.0611
IGLV3-10	26.5908	26.6956	26.9994	26.8195	27.8444	27.6058	27.808	27.4686	27.5975	27.4759	27.9668	27.6378	27.9437	28.008	27.7322	29.1892	27.2342	27.0372	27.7576	27.7453	27.6535	28.0411	28.2428	27.804	27.0036	26.5445	25.9901	26.4132	25.9287	25.3454	26.3751	25.9236	26.4837	26.4278	26.9545	27.3529	26.1796	26.6079	26.721	27.3585	26.7111	26.1376	26.6947	28.1349	29.095	29.0177	29.2935	29.1344	29.1226
IGLV3-9	24.0288	23.805	23.9195	24.3183	24.8319	24.2926	24.5097	24.0651	24.2159	23.7998	24.2431	24.2379	24.4081	24.2356	24.3447	25.4991	23.6729	22.9883	23.9429	22.5499	23.2777	24.3719	23.8397	23.6611	22.8789	23.0909	22.5904	22.7761	22.5076	22.2158	23.008	22.1936	22.3906	22.8151	23.9087	24.2293	22.4954	23.4372	23.0451	23.5339	23.7911	22.9124	23.2256	23.5331	24.6932	24.6958	25.279	24.9091	24.295
IGKV2-24;IGKV2D-24	27.3049	27.2448	27.4519	27.281	26.8008	26.8219	26.3891	26.2947	26.4764	26.3311	26.7053	26.4414	26.6387	26.9813	26.7236	28.9582	26.2078	25.9963	26.6724	25.676	25.7262	26.1219	26.7162	26.1814	25.3315	25.5852	25.3357	25.3017	24.3433	24.5208	25.534	24.8257	25.08	25.3743	25.745	26.2162	25.2448	25.4418	26.2248	26.9576	26.1417	25.7173	25.9099	26.1181	27.9313	27.7387	28.177	27.4911	27.5081
IGKV1-27	28.8779	27.9738	28.0498	27.6583	27.2593	27.151	27.2039	26.8221	27.0535	26.6031	27.1849	27.1574	27.3897	27.1662	27.3857	28.1298	26.8956	26.6319	27.2557	27.1141	27.4751	27.494	27.9196	27.3999	26.8647	26.3409	25.5528	25.8437	25.4613	25.4085	26.1787	26.2807	27.237	27.2996	27.6281	27.3076	25.7572	26.5607	26.9123	26.7773	27.1266	26.7574	26.8703	26.8604	28.1835	27.4273	28.9231	27.673	26.7402
IGHV1OR15-1	28.6971	28.3918	28.5189	28.9555	25.8664	25.4453	25.7201	24.3072	24.9518	25.4665	25.5302	25.5844	25.6487	25.6225	25.2759	26.8286	23.6234	23.6701	24.6725	23.6788	23.5103	24.3764	24.3262	24.266	22.2945	24.0652	24.3117	24.2903	23.9781	23.4839	24.3904	23.9353	24.7779	25.1203	25.1671	26.6663	24.127	24.7975	25.2611	26.1687	25.8633	25.0269	25.6836	27.3946	27.1918	26.2435	28.1805	26.8187	26.4386
IGLV5-45	23.679	23.8064	23.0046	23.335	22.6622	22.8898	22.8387	22.1285	22.3802	23.0326	22.4737	22.9402	23.2239	23.6834	23.219	24.167	22.1432	21.501	22.1271	22.2929	21.7649	22.1003	23.2104	22.2479	21.7922	20.9078	21.0661	20.5289	20.2313	20.4534	21.2544	20.3365	21.341	21.741	22.1262	22.0433	21.0508	20.6917	21.5532	21.6136	22.0455	21.042	21.8145	21.5001	23.3217	23.0457	23.1437	22.9899	23.0694
TTR	29.6496	28.9111	28.8742	28.7912	30.4872	30.3031	30.2482	30.4491	30.6186	30.3118	29.8599	29.3748	29.4245	29.4389	29.8415	30.9049	29.6247	29.92	30.3735	29.8758	29.2462	29.0732	29.9531	29.8456	29.4362	30.1301	29.7772	29.7564	28.7589	27.5422	27.5321	27.4278	29.9735	29.5063	29.4132	30.2432	29.1246	29.7665	29.2616	29.6699	29.3966	28.7002	29.7853	28.9908	30.1828	30.0334	30.0795	30.1422	30.3595
GPX3	25.6945	25.8196	26.6398	26.4068	25.5353	25.5969	25.1818	25.321	25.6208	24.9209	25.4137	25.33	25.4787	25.3502	25.2966	26.9999	24.6902	24.5077	25.033	24.8567	24.8961	25.2302	26.1527	25.1642	24.3504	25.2352	25.0509	25.2608	24.9776	25.2032	26.0458	25.1057	24.2886	24.4657	25.1404	25.257	25.2166	24.5029	24.9183	25.2248	25.4036	25.2334	25.0321	25.7249	27.1047	26.6589	27.2777	26.7382	26.6607
SAA2-SAA4;SAA4	27.1346	26.206	26.5091	27.1154	28.5077	28.8506	28.7952	28.237	27.6896	28.4805	28.9025	28.7488	28.9356	28.7469	28.4675	29.3553	27.2111	26.6503	27.7026	28.1444	28.3722	28.3768	29.335	28.5396	27.6878	27.6806	27.5364	27.7186	27.0373	25.9248	26.3487	26.2756	27.6114	28.0565	28.5004	27.6466	27.4989	27.4267	27.1403	26.4958	26.7939	25.9463	26.2324	27.9062	28.5667	28.506	28.9771	28.4309	28.1784
F5	25.2939	25.7431	25.8219	25.3355	25.5085	25.4397	25.3253	24.8917	24.4359	24.8082	24.4749	24.3625	24.5571	24.3863	24.4421	25.1281	23.6561	22.8209	23.5722	24.6487	24.7652	25.1755	25.4909	24.8565	24.174	24.2543	24.4505	24.7049	24.0622	24.0669	24.7687	24.1275	23.9973	24.2773	24.9108	24.9629	24.0701	25.1673	25.2815	25.2629	24.4691	24.7988	24.9906	24.9436	25.715	25.4912	25.7935	25.738	25.0124
IGHV3-49	26.5278	26.6514	27.0819	27.1347	26.5736	26.036	26.5278	26.167	26.4346	26.5564	26.6855	26.3927	26.1895	26.4291	26.4437	27.5571	25.7598	25.9174	26.1314	25.8912	24.925	25.866	25.8316	25.7912	25.0951	25.1243	24.9329	25.1294	25.1996	25.0545	25.3092	25.699	25.1055	24.284	25.4989	25.9948	25.0009	25.2706	25.5467	25.8907	25.6204	25.6408	25.911	24.9265	25.9007	26.0481	26.0018	25.9509	26.1773
IGKV6D-21	25.4652	25.7898	25.8444	25.7061	25.0964	25.1481	25.1702	24.772	24.6981	25.3528	25.4294	25.0211	25.3841	25.3198	25.1131	25.5654	24.3156	24.2468	25.2596	20.3926	23.7318	21.1533	24.4333	24.1997	21.126	21.6655	23.276	23.4764	21.0379	20.8094	23.6014	23.4307	23.8606	23.8273	24.42	24.6006	23.2075	23.6905	23.9212	25.0321	24.4992	24.1401	24.3381	24.3835	25.3456	25.0383	25.7195	25.3959	25.0845
IGHV6-1	27.7525	27.6974	28.1697	27.8199	23.6481	26.5038	26.2123	26.3318	26.1042	25.9958	26.5395	26.3589	26.3181	26.5863	26.4797	27.831	26.0318	25.7362	26.6006	26.0877	26.1523	26.5473	27.1263	26.6775	25.3414	26.6468	26.2659	26.3012	20.3842	20.3862	26.5248	25.4807	25.9409	26.3445	26.8237	27.1039	26.1684	26.2802	26.8419	27.038	26.6914	26.0284	26.505	27.1954	28.4368	28.3824	28.7993	28.3182	28.215
IGHV3-15	29.885	29.7164	30.1009	29.6517	29.1625	29.3121	29.3204	29.0277	29.0076	28.7828	29.4332	29.1377	29.2483	29.4392	29.2155	30.8156	28.3373	28.4161	29.1186	28.6733	28.77	29.2428	29.5295	29.1929	27.9484	28.6428	28.1664	28.1969	27.8394	27.7578	28.4814	27.701	28.3148	28.459	29.2035	28.6171	27.8353	27.5265	28.2943	29.2484	28.3614	27.9823	28.3414	29.0967	29.5963	29.7715	30.0057	29.7216	29.5579
IGHV2-26	25.8778	25.4709	25.3607	25.6769	24.8813	24.2154	24.9252	24.065	24.7057	24.0022	24.716	24.8361	24.647	24.6467	24.9911	26.3302	24.1078	23.9549	24.2316	23.7332	24.2989	23.9384	24.2869	24.3275	23.1912	20.9815	23.5339	21.3398	21.4403	21.6721	23.2158	20.6856	23.7473	23.6975	22.0498	25.2275	21.9896	23.4485	22.6681	24.7019	23.9252	21.6421	23.7181	24.5242	24.6518	24.7985	25.6316	25.6011	25.3033
IGHV3-74	27.2696	27.3354	27.6307	27.5549	26.2998	26.3633	26.3466	26.1636	26.1083	26.2464	26.6169	26.4521	26.4839	26.6109	26.2558	27.8563	26.0193	25.8264	26.3534	26.1329	26.0367	26.2283	26.6713	26.46	25.4013	25.7858	25.4223	25.2417	25.2998	25.1658	25.5713	25.5519	25.6445	25.9029	25.7727	26.4341	25.4914	25.5973	25.8773	26.7897	26.041	25.9194	25.8938	26.5779	27.3843	27.3723	28.2875	27.5677	27.3546
IGLL5;IGLC1	30.8317	30.6429	30.9749	30.6681	30.4151	30.4255	30.2867	30.0757	30.1938	30.2649	30.3313	30.1323	30.217	30.4599	30.355	31.8146	29.9285	29.7324	30.2864	29.4931	29.1991	29.6571	30.465	29.9086	28.8163	29.1348	28.5502	28.9178	28.4221	28.2636	29.0875	28.6852	29.066	29.3292	29.7273	30.3344	28.9506	29.1455	30.0013	30.3838	29.3154	29.1128	29.4849	30.4627	31.8311	31.5339	32.1543	31.7332	31.7878
IGHV4-28	27.4253	27.4554	27.2547	27.2056	26.2518	26.409	26.8048	26.8269	26.0325	26.3192	27.3474	26.5694	26.7243	26.2579	26.5437	26.9126	25.5571	25.5707	26.4906	25.8897	25.5821	26.7443	26.1502	26.607	24.6308	24.782	25.2501	25.9325	25.0083	24.563	25.7374	24.7114	25.73	24.1294	27.0288	27.0765	25.382	25.8214	26.1494	27.3806	25.8929	25.0457	25.7261	26.3809	27.5819	27.5881	27.3513	27.2632	27.4214
IGHV3-35	24.845	25.2443	25.8385	25.1604	24.1089	23.8564	23.785	25.696	25.2426	19.7466	25.4784	25.1003	25.4426	25.8113	25.659	26.2415	25.038	22.3173	24.712	24.297	24.323	24.834	25.5934	24.7866	24.4253	20.8846	23.6152	21.2332	21.3529	19.9026	23.9599	24.0223	24.7358	24.6982	25.0002	25.0041	22.4697	24.0503	24.5211	25.9155	24.9375	24.7627	24.9552	25.8025	26.5412	26.7961	26.9412	26.8983	26.9101
IGHV5-51	27.8436	27.46	27.4286	27.9163	26.8508	26.747	26.8089	26.2845	25.5794	26.7823	26.7427	26.7503	26.7826	26.6752	27.0982	27.4486	24.8378	26.1686	26.492	26.076	25.0096	26.3078	26.3021	26.4936	25.4569	25.8703	25.777	26.0292	25.6295	24.7513	25.5466	25.167	26.5195	26.1434	25.9957	26.6964	25.2125	24.8684	25.7405	26.023	26.006	25.2749	25.8512	26.1823	27.2172	27.0232	27.1375	26.8498	26.9301
	26.6939	25.2311	25.5676	25.0099	24.3224	21.5696	25.0226	22.7263	23.8563	20.7302	23.9097	26.4525	23.9969	21.5102	24.765	25.8984	23.8481	24.7076	24.137	25.3499	25.2201	25.1458	26.0986	25.4387	24.5764	21.0873	20.6534	20.2418	21.5519	20.0582	23.2469	20.6307	21.5651	19.901	21.1732	26.5276	20.8007	24.9368	21.06	26.1496	24.6063	24.8905	25.8872	25.7734	26.7793	26.6471	26.6301	25.9276	26.3783
IGKV1-6	29.2083	29.625	30.3825	29.2547	28.6057	28.5486	28.4734	28.3078	28.1905	28.3811	27.8817	27.7871	27.8928	27.8343	27.8845	29.7224	27.7025	28.0206	28.0941	27.535	25.6501	28.0029	28.4053	27.6672	27.1348	27.5118	26.8449	27.098	26.8861	26.4824	27.0058	27.0218	27.3382	28.0078	28.5319	28.1736	26.81	27.2961	27.5776	28.2885	28.1379	27.4134	27.6228	27.8267	28.585	28.4961	29.0495	28.625	28.6145
	28.999	28.9073	28.9186	29.0651	28.8619	28.7525	28.728	28.4502	28.8163	27.5683	28.8519	28.5269	28.7916	28.846	28.6943	29.922	28.1575	28.2686	28.8352	27.6543	27.5295	28.1589	28.3129	27.975	26.9445	26.3873	26.1512	26.4729	26.0309	26.1116	27.1416	26.3181	27.2704	27.5861	28.1944	30.5565	26.9082	28.5621	28.6659	28.5353	27.9846	27.6125	28.1169	30.4192	31.2747	31.0427	31.1684	30.892	31.1296
	25.8162	25.8112	25.9935	25.6425	26.9366	27.023	26.8326	26.4831	26.353	26.4404	26.9971	26.5595	26.6679	26.7858	26.9031	27.8403	26.4964	26.0394	26.7709	26.2886	26.2754	26.2697	27.2393	26.9317	25.757	25.841	25.2046	25.473	24.6712	24.6568	25.8126	24.8742	25.7753	25.8516	26.0388	26.0195	25.4576	25.1653	25.6967	26.3992	25.672	25.2506	25.9869	27.1492	28.0588	27.8282	28.2629	27.6204	27.8069
	26.3947	27.087	27.3646	27.1512	26.4928	25.9928	26.5902	25.5514	26.3047	24.4757	26.6362	26.0522	26.0556	26.3329	26.5268	26.2595	25.8788	25.5308	26.2791	26.3976	26.1552	26.7768	26.3192	26.0561	25.845	25.8171	25.6511	25.3753	25.4512	24.9945	25.4171	25.4802	26.4745	26.4591	26.6614	26.151	25.771	24.9	25.532	26.0516	25.6697	25.2733	25.665	25.531	26.5633	26.0585	26.4465	26.0861	25.8732
PROS1	27.4916	27.4875	27.6972	27.4778	27.1989	27.4645	27.2843	26.919	26.7304	26.8571	27.3086	27.2159	27.3762	27.2188	27.229	28.3189	26.3217	26.2984	26.8355	26.8189	26.9461	27.3851	27.882	27.534	26.4892	26.1118	26.1404	26.5996	26.0382	26.2905	27.091	26.4955	26.2783	26.6436	27.3962	27.0835	26.383	26.5885	27.2266	27.4051	26.7217	26.8592	27.0946	27.1069	28.2271	28.1462	28.4178	28.2359	28.0856
SEPP1	24.4224	24.2741	23.9134	22.648	23.951	23.842	22.0035	23.5199	24.1869	23.6191	24.4801	24.4663	24.045	24.7501	24.5691	25.8005	23.4478	20.8573	24.4889	23.791	23.6377	23.6667	24.5183	24.6085	23.5701	24.3331	24.3327	24.7231	22.1935	24.8427	23.6822	23.5816	24.0627	24.1818	24.7042	23.6764	24.1598	23.3635	23.8266	24.189	25.3291	23.3768	24.3697	21.4817	24.8701	24.4076	25.3679	25.0075	24.9629
IGHG4	31.8655	31.4713	31.8379	31.759	29.9113	29.9802	30.0284	29.7825	29.3898	29.1365	30.0415	29.8371	29.8391	29.7351	29.8847	31.0249	29.3777	29.2729	30.0496	29.9505	29.7616	30.1482	30.6124	30.2506	29.3579	27.6498	26.9532	27.7692	27.0799	27.168	28.074	27.6151	27.9011	28.1781	29.0095	31.1059	27.9558	30.1314	30.7271	30.8593	30.1557	29.7618	30.2644	29.0501	30.6107	30.5098	30.8259	30.4782	30.792
	31.2361	30.9675	31.1676	31.0985	30.5061	30.563	30.4401	30.4611	30.4269	30.1877	30.4586	30.225	30.4434	30.5148	30.412	31.2263	29.8508	29.8936	30.5962	29.9843	29.8863	30.3332	30.4725	30.457	29.5021	29.2845	28.8219	29.2718	28.6666	28.4784	29.3133	28.5832	29.3557	29.5028	29.8843	30.8177	29.2535	29.801	30.0113	30.6349	30.1122	29.4496	30.046	30.5025	31.3007	31.1955	31.3094	31.1718	31.3112
CFHR2	25.0655	25.547	25.6116	25.0736	23.9093	24.6286	24.646	23.8782	24.0762	23.5234	21.6276	23.4942	24.0449	23.7471	23.9516	24.7171	23.6267	23.1915	24.4838	24.7512	24.977	25.3952	25.6754	25.2216	24.1481	23.5398	23.3834	23.6855	23.46	23.4732	23.8788	23.3395	23.0704	23.4113	24.5192	24.4793	23.7191	24.3644	24.6765	24.8674	24.5154	23.8515	23.8119	25.1725	25.3578	25.3554	26.0637	25.5325	25.2036
C1R	26.9485	27.0745	27.294	27.07	26.9892	27.1906	27.0767	26.4118	26.4952	26.452	26.9744	26.7723	27.0821	26.9087	26.9113	27.9302	26.1365	25.9028	26.6422	26.2325	26.5032	27.1042	27.4209	26.9121	26.1038	26.0302	25.9939	26.2572	25.7854	25.9416	26.7166	26.0801	25.6107	25.9392	27.0333	26.7407	25.8177	26.5989	26.9873	27.0948	26.0994	26.4658	26.3991	26.387	27.3363	27.0424	27.4873	27.1643	26.9961
IGHV3-72	29.3709	29.2413	29.5042	29.5956	29.4826	29.3905	29.6513	29.4861	29.4882	29.1907	29.7141	29.643	29.5483	29.843	29.5891	30.037	29.0766	29.0219	29.6312	28.4742	28.2758	28.8693	28.0996	28.7497	27.764	28.4814	28.1623	28.1962	27.9628	27.636	28.4974	28.1893	29.1294	29.2654	29.4982	28.594	28.4811	27.9166	28.1303	29.0637	28.6711	28.3362	28.9772	28.7067	29.5054	29.3465	29.3688	29.0777	29.4788
IGHG3	31.1698	30.9795	31.2781	31.0743	30.7417	30.7321	30.6813	30.4314	30.6179	29.9314	30.7555	30.5698	30.7688	30.8105	30.821	31.3135	29.8899	29.8291	30.3377	28.803	28.8023	29.2093	29.5526	29.291	28.247	29.2031	28.9845	29.1417	28.8917	28.6525	29.0809	28.8485	29.3862	29.35	29.8026	29.5224	29.2859	28.6231	28.9194	30.08	29.4892	28.8564	29.2721	28.7639	29.7878	29.7703	30.1418	29.961	29.8732
IGKV2D-28	29.5397	29.4289	29.6766	29.5095	28.9323	29.1815	29.1475	28.715	29.116	28.6275	29.0963	29.0561	29.3488	29.096	29.0998	29.8421	28.6417	28.3202	29.2105	28.2502	28.2913	28.8305	29.179	28.8557	27.798	27.9966	27.4419	27.7254	27.2776	27.3344	28.1633	27.4271	28.3208	28.375	29.1074	29.5208	27.7399	28.5469	28.9171	29.8395	29.1964	28.8914	29.2434	29.8087	30.9572	30.6968	30.9828	30.7655	30.7913
IGKV2D-29;IGKV2D-26	26.5274	26.5515	26.9653	26.9699	26.9897	27.1439	27.0755	26.6641	26.7945	26.8818	27.1197	26.7752	27.7712	27.2175	27.0078	28.5696	25.8632	26.0595	27.1252	25.3002	25.0606	25.7797	26.0064	25.8108	24.9899	21.3501	20.7279	20.5771	20.2313	18.9637	24.023	21.7104	21.822	24.3151	22.9115	26.3956	24.1444	25.0485	25.7881	26.897	26.6732	25.642	26.3573	26.919	27.7318	27.7312	27.9384	27.9674	27.3978
IGFBP3	24.0178	21.9354	22.103	22.5532	23.3406	23.2666	23.9229	22.8704	23.0268	21.4526	23.1104	22.5753	22.3894	23.4322	23.0677	24.1444	22.1658	22.8961	23.4098	22.5597	23.4178	22.5806	22.8509	22.9232	22.1032	23.2562	22.4366	22.3104	22.2429	20.8361	22.4897	20.4753	23.003	23.0016	23.5736	23.5813	22.3665	22.6914	22.3007	22.1213	21.6489	20.8945	21.676	23.1084	23.7143	23.6046	24.3234	24.7749	24.1058
APOC3	28.2026	28.4269	28.2965	28.2072	27.8146	28.1423	28.4567	28.2557	27.876	28.2479	28.5717	28.3875	28.4637	28.5881	28.3062	29.0194	27.599	28.077	28.9149	28.1595	28.0574	28.6879	29.7591	28.9612	28.8138	29.8848	28.9714	29.5184	28.0868	27.5364	28.5054	27.942	28.2988	28.6408	29.1825	30.3428	28.2207	28.7189	28.7649	28.5413	28.5755	28.5916	29.0319	28.8626	29.914	29.7825	29.9686	29.6357	29.633
FBLN1	26.3067	26.8767	26.6625	26.3615	25.378	25.4761	25.45	24.5925	25.0472	24.5975	25.126	25.2844	24.9612	24.6519	25.0497	26.715	24.7973	23.682	24.3941	25.1609	25.4931	25.5807	25.5845	25.5784	24.6098	24.3956	23.5949	24.2599	23.6874	23.8672	24.1595	23.7517	24.2085	24.7238	24.5489	25.9563	23.8105	25.7341	26.1782	26.0258	25.8671	25.6356	25.8292	25.3559	26.4575	25.8867	26.4179	26.0959	25.7406
CFB	29.6929	29.7685	29.8553	29.7223	29.6346	29.7056	29.8091	29.1789	29.0639	29.5225	29.8094	29.6681	29.8105	29.8004	29.6528	30.5965	28.4875	28.3732	29.0356	28.8506	29.1036	29.7186	30.0522	29.4667	28.3477	28.4438	28.3125	28.4365	28.3808	28.5859	29.3525	28.7002	28.2795	28.6907	29.7035	29.2943	28.9208	29.0639	29.6767	29.8997	28.6013	29.3612	29.0199	29.0612	30.0218	29.9093	30.2952	30.0855	29.9514
ITIH4	29	29.2205	29.3696	29.4593	28.7458	28.949	28.9471	28.3503	28.2245	28.6809	28.9599	28.7184	28.7489	28.5512	28.6296	29.5956	27.8184	27.7493	28.3973	28.376	28.5224	29.241	29.5586	29.3173	28.4865	28.3629	28.3793	28.6146	28.1348	28.7011	29.2085	28.5062	27.9743	28.167	29.1029	28.6588	28.2399	28.4691	29.2031	29.4595	28.7767	29.2456	29.2088	28.2822	29.2449	29.1185	29.5057	29.4047	29.1084
APOD	28.0082	28.0168	28.3611	28.1559	27.5673	27.8203	27.6632	27.5662	27.8535	27.7867	27.8379	27.8541	27.9893	28.1738	28.1539	29.2453	27.7124	27.423	28.2165	27.8037	27.8519	28.1611	28.615	27.9445	27.1485	28.6524	28.3616	28.4697	27.43	27.2134	27.5705	26.5627	27.6975	27.7358	28.151	28.5113	27.9702	27.9999	28.4219	27.877	27.5728	26.8391	27.2095	28.3342	29.0691	28.7321	28.8843	28.7962	28.6362
	28.0616	28.3402	28.7199	28.3268	28.3559	28.5413	28.351	28.1679	28.3917	27.7144	28.1021	28.3581	28.1999	28.2526	28.3709	28.824	28.0225	27.4332	27.8091	27.8668	28.1378	28.1247	27.8693	28.2155	28.0445	27.6705	28.0679	28.1621	28.2332	28.0018	27.7739	27.8811	27.8033	27.5493	27.7677	27.8391	27.5082	27.6966	27.8714	27.8763	28.3461	28.3857	28.4309	28.2499	28.9494	28.5976	28.981	28.8422	28.5124
KRT14	24.2616	20.4946	20.397	23.0579	24.2344	21.5486	21	24.8141	20.6827	22.8869	23.5072	21.1753	20.7171	19.231	23.449	22.4297	19.3463	19.9169	20.8671	17.5975	18.4298	19.7063	21.1138	20.9724	20.3674	20.5759	18.9271	18.5661	20.0658	18.675	21.4415	24.263	19.4351	20.0653	21.1689	21.4051	18.7713	19.4323	33.1622	24.807	25.6096	26.7981	22.5197	22.1169	21.5485	22.5179	25.8163	24.6875	21.6881
KRT6A	24.9428	20.8125	22.1911	23.6829	24.812	22.828	22.3156	25.5951	19.7404	20.7516	23.408	23.0321	20.795	22.2187	24.9307	22.8174	21.964	20.3285	21.8198	20.4425	20.2296	20.6075	18.1248	19.733	22.1837	22.5003	21.3349	17.6468	22.3893	18.6936	20.1651	25.5456	20.4298	20.1387	22.3999	20.3987	20.8192	22.0306	33.6798	25.7642	24.9823	26.561	22.4122	23.2119	21.1285	21.6947	25.4026	24.6038	21.6912
ALB	35.049	34.9554	35.1206	35.1235	35.1948	35.1648	35.2205	35.055	35.1425	34.7026	35.2272	35.0983	35.1629	35.1627	35.1907	36.2281	34.9313	34.8393	35.2664	34.833	34.7834	35.0252	35.3294	35.1183	34.5297	34.9429	34.7134	34.8027	34.4527	34.2966	34.7546	34.1916	34.9184	34.8699	35.2555	35.3418	34.9319	34.811	35.072	35.0012	34.5875	34.3659	34.6954	34.6432	35.4276	35.4211	35.5738	35.4365	35.4616
	22.5214	23.5175	23.3936	28.9077	21.8672	22.4597	22.3525	22.0198	21.47	20.5233	22.0244	22.0601	22.143	22.7772	22.0863	23.893	21.4564	20.9028	22.5055	21.523	21.2634	22.1345	22.5787	21.9175	21.2209	21.4012	21.1805	21.5496	21.1515	21.1078	21.5486	21.1608	21.1241	21.2545	22.5655	21.3904	20.9436	20.8174	21.6476	21.2741	20.8991	20.8442	21.6244	21.8431	22.0225	21.7878	21.9985	22.1306	22.966
KRT10	27.2827	22.7504	22.5192	24.4415	25.9265	24.7413	17.8904	26.3265	18.1697	23.9829	18.9184	23.2681	22.2679	21.4172	25.4982	20.5355	20.5784	20.8251	20.5048	21.8655	18.0039	19.6031	22.9342	22.0236	21.3508	21.6753	20.0162	22.3367	21.3402	19.8923	21.2545	26.6901	18.4694	16.2325	22.2119	22.0552	17.5326	16.9571	28.3401	22.7752	25.9191	27.4692	23.431	23.1771	20.7538	19.9767	20.06	24.962	19.6679
KRT2	25.2911	16.8861	20.4959	22.4966	24.3888	23.4838	18.8693	24.7219	18.015	20.5589	19.9637	21.0445	18.8807	20.1875	24.1538	24.0693	21.9137	20.2529	20.9178	21.5413	17.1025	16.294	20.9975	20.5708	21.2954	20.9347	19.9731	20.9733	20.6763	19.7763	21.052	25.2541	20.4159	18.5291	21.8231	17.6117	19.161	21.1733	24.9397	21.0461	24.5897	25.1754	20.7734	22.6331	20.9847	18.5728	24.3859	23.0661	18.8897
	23.9718	24.232	25.4844	24.3846	25.539	26.3711	25.7314	26.3662	25.8662	26.0489	25.5938	25.3977	25.4113	25.2297	25.8027	27.6886	24.8964	26.1083	26.8338	24.9646	24.3452	24.8977	25.3125	25.4035	24.3353	26.2978	26.0072	26.2873	24.3256	24.143	25.4851	25.8795	25.7027	26.0497	26.7618	25.7534	24.7304	23.953	24.4319	24.5677	24.6304	24.7796	23.8709	24.0219	26.2698	26.2331	26.5629	26.8012	26.1748
C1QB	26.8218	27.5804	27.9016	27.7593	27.4527	27.1799	27.5795	26.9313	27.0283	27.2955	27.4868	27.1216	27.539	27.4473	27.5399	28.3775	26.9037	26.959	27.4583	26.5162	26.7033	27.1417	27.2109	27.1357	26.1847	26.4616	26.6338	26.757	25.9453	26.1603	26.7012	26.6889	26.1614	26.3144	26.9447	26.6877	26.0789	26.4043	26.3961	26.9779	26.6461	26.8523	26.9066	26.7411	27.4982	27.4691	27.4853	27.6994	27.2577
HGFAC	22.9791	22.9754	23.6172	23.5778	22.5669	22.5558	23.0819	22.4392	22.8449	21.7818	21.726	22.3176	22.2696	22.3175	22.521	23.889	22.5297	22.278	23.0759	23.4545	23.0352	23.1517	24.4291	23.6583	22.9219	22.7366	22.3956	22.982	22.1694	21.4424	22.1203	21.125	23.1058	23.0055	23.503	23.6796	22.4439	23.4147	23.7555	23.5358	22.5028	22.5347	23.5998	23.0035	24.1293	24.2154	24.1033	23.8224	23.9112
GC	30.8584	30.7943	30.9294	30.9336	30.5503	30.7348	30.5411	30.2832	30.1568	30.2321	30.7458	30.6156	30.6494	30.5904	30.5307	31.8578	30.0941	29.6736	30.3077	29.9449	30.0677	30.4876	30.876	30.5761	29.5782	29.7797	29.8025	30.0036	29.4645	29.6452	30.2884	29.5537	29.7142	29.938	30.5661	30.0923	29.955	29.9901	30.1994	30.3676	29.5783	29.5927	29.7245	29.9204	30.7509	30.685	31.1203	30.8727	30.6835
PROC	21.9506	22.367	22.4877	21.8702	23.3906	23.1223	23.1374	22.9781	22.8297	23.1583	23.1925	21.6123	22.6067	22.3523	22.5249	24.2263	21.8136	21.6499	22.827	22.8524	22.9574	22.93	23.7453	23.3697	22.6502	23.0467	22.8369	22.8331	22.2746	21.6948	22.2484	22.1736	22.5644	22.6523	23.2365	22.614	22.9705	23.026	22.7534	23.4475	22.4383	22.4534	23.2157	22.6984	24.0702	23.7433	24.0156	24.0763	23.7381
CFI	27.0976	27.0228	27.2905	27.1126	27.1419	27.299	27.1823	26.7455	26.6209	26.3223	27.3095	26.8634	27.2143	27.1046	27.089	27.9553	26.1133	26.011	26.5753	26.6487	26.707	27.2401	27.7021	27.2983	26.1914	26.1543	25.9232	26.4586	25.9965	25.9224	26.6391	26.1805	26.0442	26.4243	27.4323	26.554	26.3568	26.3969	26.8421	26.8196	25.7351	26.0677	26.3687	26.6845	27.7369	27.5091	27.8893	27.8795	27.6585
SERPINA10	25.4894	25.2207	25.1947	25.0118	24.7432	24.5268	24.7121	24.3117	24.4173	24.3521	24.9594	24.7231	24.5132	24.4352	23.9919	25.0351	23.7735	23.3366	24.2266	24.6288	24.9707	25.3429	24.9905	24.6048	24.2352	24.2001	24.2802	24.462	24.8591	25.0072	25.4338	23.9737	23.8443	24.7367	25.1856	25.0057	25.2826	24.5317	25.3899	25.1063	24.2414	24.6691	24.4167	24.6564	24.9036	24.9778	25.5126	25.005	24.5352
MST1	26.4755	26.1227	26.4017	26.5056	21.1024	21.7028	21.4357	20.3718	21.7034	20.2749	20.9764	21.5819	20.5449	21.4255	26.1504	23.0547	21.5479	21.4223	22.3483	26.8921	26.793	27.3957	27.7902	27.3797	25.9122	26.3519	26.0053	26.0778	25.5017	25.3396	26.7398	25.847	26.0615	26.082	27.2702	26.3508	25.7059	26.0991	26.6014	26.5886	26.4626	26.4484	26.4051	26.9142	27.5107	27.685	27.9684	27.6857	27.5798
FCGR3A	23.7839	23.5909	24.4134	25.1625	23.7776	20.0876	24.111	24.5365	22.3803	22.9396	24.1216	24.1163	24.0672	23.8428	23.695	25.0483	21.565	23.5484	23.6464	23.1476	21.2984	22.5366	22.8155	22.5393	22.6228	23.9051	23.8154	24.3594	23.0081	23.4821	24.4114	22.7183	23.91	23.2549	24.15	24.7665	24.0729	23.4803	24.4623	24.759	24.502	24.7921	25.0994	23.8237	24.0456	24.0275	24.1555	23.7706	24.0407
KLKB1	26.226	26.226	26.5089	26.3676	26.3653	26.5284	26.4989	26.4875	26.4387	26.2028	26.7903	26.7233	26.7554	26.9067	26.8333	27.9051	26.1581	26.1118	26.8137	26.6234	26.3748	26.7464	27.1907	27.0346	26.3308	26.1954	26.0784	26.0523	25.6229	25.1876	25.7735	25.8607	26.2118	26.133	26.6615	26.6862	25.8495	26.1196	26.3631	26.5863	25.9965	25.5639	26.214	25.9757	27.181	27.0704	27.4455	27.3557	27.1601
SHBG	23.5609	24.0705	24.2798	24.5245	23.1343	22.6488	22.6731	22.8465	23.6147	24.1276	24.3622	24.3719	24.8262	24.5331	25.2303	26.8911	25.2778	24.734	25.0508	23.5144	22.8998	23.1986	23.6502	23.7027	22.6663	23.3228	22.9629	22.6241	22.2589	22.703	23.3058	22.8296	23.4534	22.7953	21.9224	24.5681	22.9654	24.7903	24.6548	24.503	23.4623	23.647	23.8454	24.3853	25.1053	24.897	25.0784	24.4066	24.273
APOC4-APOC2;APOC2	27.4941	27.2161	27.8482	27.8781	27.7943	28.2402	28.709	28.0918	27.8654	28.8668	28.486	28.0799	28.3341	28.5829	28.7415	28.8833	27.853	28.034	28.4763	27.189	27.3932	28.3122	29.2432	28.4088	27.8474	28.9772	28.985	28.7825	27.9089	26.6962	27.7104	27.4352	27.76	27.9195	28.4755	29.1396	27.9649	28.6498	28.0225	28.1863	28.8591	28.6718	27.7853	29.2732	29.8579	29.8895	29.9993	29.7719	29.8084
CFD	23.9771	24.0373	24.6682	24.6653	22.6407	24.1792	23.556	23.3048	22.0406	23.9763	24.0383	22.9055	23.8753	23.7566	23.9169	24.9966	23.3155	21.5657	23.543	24.0434	23.9138	24.358	24.8189	24.3235	24.103	22.9474	23.1825	22.6437	22.9479	22.446	23.9636	22.568	23.6652	23.2154	24.2619	24.8887	22.925	24.5374	25.108	25.0628	25.336	24.9053	25.2455	23.9241	24.8129	24.9696	25.0741	24.6589	24.7256
APOC1	27.1889	26.6642	27.0162	27.1561	27.6991	27.9403	27.7585	27.7646	28.2683	28.6841	28.2879	28.3233	27.9562	28.148	28.1261	28.9273	27.7119	27.8257	28.4052	28.0456	28.1977	28.1454	28.6936	28.0716	27.683	28.8176	28.405	28.4682	27.5695	26.8876	27.6148	26.903	28.2022	28.1829	28.2688	28.9396	27.9099	28.8868	28.6797	27.922	28.2967	27.8618	27.8663	28.9767	29.5923	29.303	29.5219	29.172	28.9536
MASP2	21.6985	22.0079	21.6007	21.1144	22.5672	22.829	23.0346	22.94	22.4155	22.6954	23.1198	22.4291	22.6032	23.0767	22.8435	23.2313	21.6941	21.4206	22.3545	22.2419	22.0987	22.5135	23.3024	22.9166	21.8266	21.7492	21.4475	22.337	21.7465	21.9313	22.7254	21.6849	21.8268	20.7211	22.397	22.8177	21.0703	22.1672	22.4055	23.0592	22.592	22.9756	22.7969	22.6131	23.1982	23.0491	23.1808	23.0115	22.4767
QSOX1	23.331	23.2422	23.4121	23.356	22.339	22.6501	22.8995	22.7048	22.3443	22.3856	22.4856	22.1829	22.431	22.281	22.9894	23.9778	22.4063	22.0585	22.629	22.6851	21.7168	21.8466	22.1165	21.94	21.3275	22.704	22.2184	22.4348	21.9348	22.3515	22.8629	22.3171	22.1025	21.8861	22.3859	23.1131	22.3102	22.7567	23.2257	23.1378	23.1592	23.0363	23.4491	22.2175	22.9341	22.7458	22.8067	22.7274	22.3094
APOL1	27.3567	27.4363	27.7056	27.7457	28.0818	28.2837	28.3935	27.9968	27.6262	28.1251	28.3157	27.8237	28.0395	28.0659	27.9549	29.2555	27.3487	27.4642	28.0022	27.076	26.9263	27.3296	28.0272	27.6699	26.6918	26.8506	26.5028	26.7779	26.6562	26.3226	26.6375	26.4603	26.9237	27.2603	27.7696	27.6589	26.8492	27.0659	27.5435	27.3416	26.4914	26.499	25.7612	27.3196	28.6881	28.5841	28.9201	28.7415	28.5987
CD5L	27.8491	27.6214	27.3738	27.3319	27.3835	27.1489	27.3091	27.0788	26.9432	26.4559	27.2332	27.103	27.3424	27.4194	27.1472	28.7334	26.9502	27.0085	27.3854	26.3136	26.2569	26.3649	26.7375	26.2389	25.3726	26.5476	26.0851	26.1869	25.6886	25.4538	25.9997	25.4582	26.2156	26.2871	26.6879	25.9463	26.0245	25.2407	25.6454	25.4762	25.0737	24.8902	25.0834	26.1522	27.3679	27.383	27.6701	27.5203	27.381
FCN3	25.8748	26.1281	26.0395	26.7971	26.0924	26.3937	26.479	26.3547	25.4973	24.9347	26.3635	25.3799	26.2754	26.4046	26.2793	27.1255	25.2139	25.6247	25.8906	25.1419	25.5451	25.4122	25.838	26.016	25.2239	25.9281	25.9392	25.6417	25.2991	25.1883	25.6961	25.3872	25.5034	25.1415	25.5722	25.3122	25.0333	24.8788	24.9936	25.5041	25.0247	24.7148	25.1172	25.3253	26.2106	26.2286	26.329	26.4181	26.0707
ATRN	24.9098	24.7385	25.0592	24.9146	24.2673	24.2124	24.4007	24.1607	24.3824	23.7948	24.6845	24.4342	24.5061	24.7605	24.6981	26.0722	24.1649	24.1139	24.768	23.9246	23.9477	24.3029	24.9014	24.5594	23.332	23.7077	23.3772	23.4457	23.0292	23.0831	23.9088	23.2335	23.973	24.1015	24.5785	24.8187	23.5105	24.2693	24.7427	24.7372	24.3983	24.2235	24.6915	24.2823	25.2308	25.3338	25.4934	25.4226	25.3625
APOM	25.2045	24.3684	25.1647	25.0829	25.9481	26.1489	26.3799	26.1531	26.1255	26.3422	26.3115	25.9694	26.2428	26.0663	26.3167	27.1857	25.5849	25.4686	26.0907	25.5315	25.2433	25.4218	26.195	25.8312	25.2812	25.9994	25.609	25.6567	25.0338	24.3233	24.7309	24.364	25.4555	25.6404	25.7041	25.9934	25.3919	25.2221	25.1155	25.0063	24.5731	24.573	24.6937	25.7068	26.7033	26.5928	26.5906	26.4777	26.4722
CP	30.6634	30.9215	31.0814	31.1918	30.6292	30.8358	30.8065	30.3698	30.2089	30.6067	31.3106	31.1234	31.417	31.3012	31.2806	32.1272	30.2178	30.0804	30.6686	29.8244	30.0588	30.8461	31.132	30.9278	29.8196	29.3238	29.3407	29.5562	29.3665	29.5652	30.4542	29.7728	29.6198	29.8349	30.8185	30.1979	29.9126	29.6702	30.2835	30.7811	30.0024	30.6568	30.8041	30.0499	31.2119	31.1059	31.5506	31.2637	31.2311
F13A1	25.0087	25.0398	25.0253	25.2209	24.5683	24.6878	24.8474	24.5667	24.2888	24.3434	24.5711	24.7269	24.6373	24.6475	24.6894	25.8797	24.0626	24.3195	25.08	25.0148	24.6495	24.9023	24.8906	24.9403	24.1485	22.9659	22.7249	23.8143	23.2318	23.3918	23.3592	23.4744	24.2445	24.351	24.7803	24.565	23.745	23.5758	24.1535	24.5769	24.3264	23.9746	24.1952	25.2143	26.1594	25.8341	26.0572	26.0264	25.7606
F2	29.2448	29.2931	29.4854	29.434	29.5062	29.7045	29.5741	29.2886	29.1427	29.0427	29.4204	29.2626	29.5562	29.4267	29.4584	30.4335	28.7253	28.428	29.132	28.85	28.8553	29.2553	30.0938	29.6531	28.7358	28.3844	28.3176	28.7526	28.2717	28.2725	28.884	28.1686	28.511	28.7446	29.2523	29.166	28.4686	28.9031	29.1651	29.4334	28.8738	28.885	29.1782	28.5921	29.6805	29.6316	30.0543	29.7539	29.6971
HP	33.3192	33.7271	33.8181	33.8343	33.9639	34.1972	33.9864	33.466	33.1709	33.3937	33.913	33.6909	33.8374	33.5551	33.3445	33.4707	31.7167	31.6231	32.0515	33.3292	33.7154	34.0913	34.3198	34.1175	33.2312	32.2241	31.9414	31.7633	32.441	32.8792	33.5368	32.9302	32.6013	33.0758	33.813	33.3477	32.8496	32.281	33.0903	32.479	30.7881	32.8801	33.0691	33.2051	34.0031	33.9459	34.3137	34.1347	33.9245
HPR	27.965	27.5238	27.7811	27.9084	28.1178	28.2867	28.3304	27.9986	28.2202	27.0103	28.3469	28.0411	28.3532	28.4919	28.3109	29.1973	27.3575	27.6428	27.9916	27.1927	26.9865	27.1593	27.6218	27.5567	26.8018	26.7833	26.9048	27.0182	26.523	26.4887	27.1524	26.6312	27.2672	27.6348	28.0142	27.6974	27.0995	26.6756	27.2307	27.2233	26.4418	26.0463	25.9017	26.5884	28.0666	28.0787	27.9909	28.1644	28.0966
F9	24.0618	24.5366	24.4439	24.4191	24.2496	24.2692	24.2521	23.7147	24.0617	24.053	24.6068	24.0896	24.3342	24.378	24.2661	24.9917	23.5026	23.1553	23.8895	23.7877	23.7583	24.2299	24.1992	23.9704	23.0935	23.4142	23.524	23.2597	23.7115	23.5755	23.7984	23.4297	23.1192	23.7254	24.3604	24.2653	23.8448	23.6175	23.9673	24.151	23.169	23.5438	23.257	23.912	24.2384	24.0578	24.7933	24.5648	24.2507
F10	24.4644	24.593	24.8638	24.6206	24.686	24.638	24.4782	24.2081	24.2179	24.3763	24.4983	24.3233	24.3699	24.4126	24.4596	25.3895	23.7555	23.692	24.3169	24.0599	24.0854	24.7786	25.3064	24.7441	23.7295	23.469	23.6763	23.9247	23.5974	23.6322	24.9277	24.1937	23.898	24.0627	25.1437	24.1862	23.9592	24.1033	24.7236	25.2527	24.4586	24.998	25.3464	24.1477	24.8859	24.8493	25.3726	24.9239	25.0902
PLG	28.6987	28.6728	28.7385	28.6237	29.243	29.3784	29.2354	28.933	29.0461	28.7225	29.369	28.8282	28.8796	29.2053	29.173	30.4162	28.3077	28.3181	29.1768	28.6479	28.5585	28.9413	29.2586	29.0424	27.9502	27.8132	27.8419	28.072	27.4186	27.2778	27.7703	27.4587	27.9839	28.1311	28.8954	28.2505	27.8935	27.8547	28.279	28.7628	27.8003	27.7202	28.3776	28.6058	29.6906	29.54	29.8222	29.7472	29.6221
F12	26.2917	26.0328	26.1616	26.4218	26.5195	26.7442	26.8758	26.6602	26.4159	25.7727	26.8264	26.2748	26.5111	26.6413	26.6877	27.7024	25.7668	25.8976	26.7029	26.5072	26.3112	26.6613	27.2736	26.9743	26.2756	26.3201	25.8925	26.3368	25.6375	25.229	25.7448	25.5218	26.1243	26.006	26.6461	26.4996	25.9115	26.2227	26.1951	26.3542	25.7172	25.8641	26.4428	26.3683	27.3129	27.245	27.3428	27.3044	27.1939
SERPINC1	29.0152	28.8416	28.919	28.9691	29.402	29.5007	29.4043	29.1254	29.2819	29.2177	29.0462	28.8239	28.9506	28.864	28.9485	29.7788	28.4404	28.2334	28.9486	28.8645	28.7477	28.9344	29.4149	29.0986	28.4749	29.0444	28.7709	28.9404	28.4389	28.2309	28.7054	28.2051	28.7942	28.8579	29.2529	29.2167	28.8147	29.0604	29.1829	29.2678	28.8428	28.5819	29.1132	28.5006	29.2946	29.3293	29.6562	29.3723	29.3453
SERPINA1	33.4194	33.6395	33.8047	33.7979	33.0741	33.3488	33.2546	32.8691	32.5535	33.3996	33.5063	33.3923	33.4481	33.3792	33.3332	34.4519	32.6572	32.5355	32.996	32.7022	33.0274	33.4698	33.8475	33.3314	32.3934	33.0803	32.8316	32.8291	33.0946	33.4769	34.0698	33.4839	32.5372	32.7046	33.5019	33.4851	33.4515	33.2081	33.7017	33.615	33.0007	33.6532	33.3542	33.1051	33.668	33.6611	33.9079	33.6433	33.5176
SERPINA3	31.0037	31.2262	31.3328	31.299	30.4365	30.8023	30.8694	30.6007	29.4021	30.2879	30.6567	30.4125	30.5611	30.2854	30.1236	30.9174	29.1438	28.9393	29.4364	29.8024	30.2544	30.8063	31.0511	30.6948	29.7244	30.1388	29.9502	29.9525	30.2997	30.7432	31.3658	30.7089	29.2244	29.9263	30.89	31.4106	30.8912	30.722	31.6173	31.5329	30.3897	31.1019	31.0595	30.2302	30.6862	30.7648	31.1713	30.7965	30.5312
AGT	27.7813	28.1718	28.5393	28.2739	27.8653	28.1999	27.6408	27.5201	27.5448	28.5746	28.8354	28.5301	28.5162	28.6644	28.6194	29.8457	28.2245	27.9181	28.582	26.8479	27.3666	27.5391	28.1165	28.151	27.1468	27.781	27.4351	27.5201	27.2369	27.4221	28.0668	27.2871	27.1428	27.3401	27.7115	27.7563	27.7348	27.4507	27.4657	27.853	27.2103	27.351	27.5596	27.2342	27.9727	27.9993	28.3824	28.2111	27.9071
A2M	32.1597	32.217	32.473	32.6574	32.0249	32.1133	32.1589	31.9527	31.8958	31.7418	32.2114	32.0186	32.2173	32.2038	32.2475	33.098	31.6133	31.6012	32.2199	31.5071	31.5146	31.9887	32.3306	32.2263	31.2827	31.1793	31.0488	31.1888	30.8161	30.7892	31.5394	31.0421	31.4546	31.5602	32.0291	31.8755	31.2082	31.6004	32.1287	32.301	31.8037	31.6158	31.8518	31.3431	32.5238	32.5109	32.6973	32.5508	32.438
C3	30.7202	30.8403	31.0827	31.0387	30.9299	30.9776	30.9822	30.4368	30.5124	30.7637	31.0772	30.8345	30.8897	30.7621	30.69	31.5681	29.9446	29.9716	30.5431	30.6516	30.7579	31.1189	31.421	31.0816	30.1801	30.3948	30.3423	30.4152	30.2181	30.136	30.7234	30.248	30.2763	30.5124	31.266	30.7479	30.6795	30.6772	31.1809	31.2565	29.3158	30.6585	30.4409	30.4666	31.4089	31.3056	31.595	31.3934	31.2443
C5	28.4496	28.5277	28.6883	28.6433	28.3103	28.48	28.3138	27.9056	28.0033	28.0365	28.6444	28.3302	28.3927	28.2183	28.1597	29.1911	27.4651	27.4841	28.0386	28.133	28.1819	28.5707	28.6194	28.5422	27.538	28.0364	27.9615	28.0126	27.7549	27.7013	28.4079	27.7575	27.7191	27.9939	28.6616	28.4367	28.0865	28.1274	28.5319	28.6398	27.609	27.6745	28.0533	28.0158	29.0948	28.9722	29.1827	29.116	28.8497
CST3	23.5071	22.704	22.4544	23.351	21.7302	21.5387	22.2494	22.5251	20.8095	21.6099	21.8777	22.5393	21.9006	21.635	22.1883	24.1029	22.1946	21.0381	22.8971	22.2436	22.87	22.5778	23.0169	22.4386	22.1532	22.0651	22.0035	21.4309	21.7379	21.3129	23.1278	22.75	21.4866	22.8363	23.4409	24.2324	22.8314	24.0148	24.4687	24.5043	25.0469	25.0645	25.365	21.9145	23.3671	21.8846	23.2522	22.3933	23.6484
KNG1	29.1795	29.1843	29.3812	29.322	28.6727	28.8296	28.8431	28.7016	28.8692	28.7241	29.1736	28.8575	29.1303	29.1053	29.1278	30.2595	28.6391	28.4211	29.0934	28.7362	28.8089	29.1237	29.6776	29.3459	28.4337	28.6247	28.3656	28.703	28.1074	28.2462	28.928	28.2854	28.4205	28.7053	29.38	29.3146	28.5341	29.1096	29.3946	29.6077	28.9269	28.7231	29.0378	28.8571	29.6112	29.578	29.8652	29.7759	29.5132
IGJ;JCHAIN	29.6317	29.4342	29.4458	29.1577	29.2421	29.5618	29.3741	29.0787	29.3277	29.0865	29.2386	29.0982	29.2496	29.4212	29.2166	30.1969	29.006	28.7585	29.5448	28.429	27.8975	28.2773	28.7388	28.2662	27.1612	28.3257	27.8519	28.1129	27.5456	27.1357	28.0788	27.6765	28.1259	27.8983	28.0795	27.8523	27.5879	26.7249	27.4108	27.311	27.1903	26.5067	26.9181	29.4108	30.1777	30.0671	30.4494	30.065	29.7355
	27.1475	26.9374	27.0815	26.7421	25.9725	26.3482	25.9367	25.7735	25.5426	24.8756	26.3763	26.2469	26.3508	26.3522	26.2394	27.7243	26.0027	24.5482	25.7495	25.4838	25.7143	26.2031	26.9528	26.2737	25.6391	25.4587	24.9143	25.3391	24.9533	24.4052	25.2777	20.3506	25.7902	25.7871	26.1767	26.1619	21.3407	22.2778	25.1557	26.0685	25.6228	24.9665	25.0561	25.4913	27.3789	26.2788	27.5047	27.1571	26.7016
	26.2997	26.9811	27.0003	26.8913	25.9792	26.2515	25.9692	25.8732	25.6822	25.7846	25.689	25.9469	25.7183	25.7787	25.7364	26.9062	25.5036	25.2295	25.5637	25.4201	25.6488	25.7983	26.4774	26.0484	25.3652	24.8907	24.192	24.4516	24.2616	24.2445	25.0249	24.8317	25.7267	25.6595	26.6213	26.4595	24.2435	25.2549	25.9627	26.4434	26.2574	25.3722	25.7063	25.5502	26.8193	26.7948	27.3596	27.1209	26.9644
IGKV1-5	28.8068	28.8006	28.8489	28.9424	28.5508	29.2776	28.8616	28.7486	28.7408	27.8022	28.8207	28.6901	29.0308	28.4902	28.797	29.6951	28.2761	27.8553	28.419	27.7035	27.5065	27.6687	28.4881	28.3426	27.5041	27.8453	27.2543	27.5046	26.2994	26.546	27.6717	25.9337	27.248	27.5353	28.0758	28.7251	27.0789	27.3284	27.7268	28.493	27.9224	27.3755	28.1612	27.9031	29.0062	28.9208	28.313	28.9967	28.9911
	30.9347	30.8409	31.0298	30.5185	29.9693	30.0863	29.7645	29.8063	29.768	29.5787	29.7989	29.6809	30.0434	30.0969	29.8102	31.0637	29.2882	29.0792	29.7314	28.3084	28.5382	28.4992	29.341	28.4698	27.6359	28.9693	28.4114	28.676	27.7839	27.8818	28.6698	28.0813	28.9654	29.0339	29.3272	29.2097	28.5903	28.6981	28.8689	29.4964	29.0903	28.618	29.2221	29.0171	30.171	29.9913	30.5966	29.7353	29.8813
	30.1269	29.9116	30.07	29.9883	29.7434	30.0129	30.1966	29.828	29.6078	29.7644	30.2013	30.1523	30.108	30.2971	30.1663	31.57	29.3894	29.2023	29.8738	29.6036	29.1729	29.5729	29.6913	29.5306	28.7989	28.9906	28.4134	28.3832	28.3753	28.0651	28.501	28.4072	28.7902	28.9441	29.0427	28.748	28.5034	28.4588	28.7741	29.767	29.3501	28.9987	29.3378	29.3803	30.3317	30.1256	30.5107	30.2855	30.4241
	27.8388	28.1359	28.1631	27.953	28.0705	28.0815	27.8803	27.8203	27.8181	27.9822	27.9576	27.7471	28.0675	27.9134	27.8677	29.3364	27.4434	27.3664	27.8866	27.501	27.4541	27.6257	28.315	27.5961	26.655	26.1859	26.0803	26.3424	25.6644	25.8025	26.4229	25.8799	26.5158	26.6335	27.0321	27.8829	26.4557	26.9373	27.3042	27.975	27.1623	26.6915	26.9858	27.5452	28.5187	28.4092	28.8488	28.4528	28.4916
	28.4565	28.0053	28.2095	27.6137	26.8069	26.9458	27.0627	26.9387	26.7854	26.9008	27.0472	26.8141	27.0916	27.1703	27.0108	28.5553	26.6267	26.7296	27.1969	26.4471	26.1493	25.9837	26.8496	26.1519	25.6148	26.426	26.1938	26.0154	25.4627	25.5168	26.3822	26.1796	26.5641	26.7275	27.1655	27.0611	26.0694	25.69	26.4817	27.2711	26.7327	25.9053	26.3809	26.5194	27.6302	27.3475	27.9074	27.5688	27.4281
	27.4769	27.4435	27.5948	27.5983	25.6911	26.0877	26.4413	26.3021	26.2608	25.9797	25.876	26.1865	26.1668	26.2824	26.1263	27.6043	25.4653	25.486	26.0081	25.4963	25.539	25.6322	26.3849	25.4224	24.9466	25.3193	24.9451	24.8435	24.4218	24.3393	25.1503	24.4422	24.7595	24.9218	25.4246	26.0223	24.7358	24.8636	24.7928	25.9484	25.466	24.8411	25.2921	26.7199	27.8746	27.4506	27.9654	27.4943	27.6182
	29.4489	29.3465	29.7288	28.9991	28.3301	28.5659	29.0144	28.5742	28.3856	28.5066	28.7594	28.5155	28.8759	28.9293	28.9731	29.7626	28.4799	27.8502	28.7247	27.336	27.6921	27.9074	28.3988	27.8311	26.6509	27.6214	26.7015	26.8385	26.568	26.513	27.3541	26.6323	27.1888	27.2945	27.7905	27.3085	26.9502	26.7483	27.3459	27.8724	27.1556	26.5806	27.2032	26.7757	28.4385	28.3933	28.764	28.5065	28.3886
	28.1558	28.0346	28.3196	28.0867	27.2726	27.3915	27.6651	27.3988	27.5505	27.3603	27.4276	27.5204	27.8684	27.9342	27.7938	28.2714	27.398	27.0498	27.6734	27.0544	27.2831	27.0006	27.8419	26.9581	26.9252	25.8192	25.5929	25.3537	25.333	25.2973	25.5931	25.338	26.0267	25.7526	25.9413	27.226	25.5204	26.1964	26.7391	27.0476	26.9346	26.0499	26.4839	27.2418	27.6981	27.7108	27.864	28.1706	27.8974
	27.5856	27.4752	28.3431	27.7861	26.4592	27.1309	27.3235	26.9807	27.0377	26.915	26.7834	26.5728	27.349	27.0175	27.1157	27.7338	26.3204	26.7848	27.3519	26.9966	26.8557	27.037	27.2852	27.0362	26.2252	25.7409	25.4592	25.6288	24.9921	25.0521	25.8532	24.8065	25.3847	25.5852	24.7686	25.9365	22.0831	25.2264	21.6965	25.9551	25.9922	25.9019	25.9959	26.933	28.2904	28.542	28.8425	27.7093	28.0716
	29.6606	29.559	29.6858	29.3575	29.3006	28.9936	29.0921	28.8389	28.8496	27.8374	28.9766	28.7731	28.8533	29.1066	29.034	30.4923	28.2875	28.1748	28.7648	28.6633	28.384	28.7674	28.7142	28.4999	27.583	27.1587	27.0225	26.5825	26.6564	26.6895	27.2725	26.9887	27.7634	27.7017	28.0378	28.6402	27.2691	27.6441	28.1876	28.849	27.9832	28.0174	28.1129	28.335	29.908	29.6732	29.8936	29.7839	29.4608
	28.4501	28.4438	28.7867	28.9017	28.7437	28.4347	28.6637	28.1701	28.4259	27.9223	28.4263	28.5611	28.4713	28.5424	28.6453	29.1657	28.0132	27.9786	28.3939	27.6158	27.642	27.7589	27.9524	27.5066	27.2609	27.373	27.3479	27.0097	27.1908	26.7182	27.2259	27.9195	28.9203	28.8884	28.8672	27.5709	27.2912	26.8687	27.1439	27.9317	27.7493	27.4534	27.6822	27.9048	28.9225	28.9009	29.1237	28.9599	28.6656
	27.1016	26.9176	26.7948	26.7024	26.3599	26.7009	25.823	26.7754	26.7506	24.8282	26.4463	26.1952	26.1514	26.6655	26.767	27.9499	26.1365	26.0878	26.4576	25.2146	24.9063	25.2505	25.216	25.0276	24.979	25.4622	24.6985	24.6095	24.5877	24.5554	25.2229	24.8792	24.957	25.5355	25.195	25.962	24.8337	25.612	26.2383	26.5392	26.2308	26.1164	25.7583	26.203	28.419	28.1617	28.8754	28.0858	28.2746
PIGR	23.5191	24.4861	24.7713	24.4797	20.3716	18.0543	19.6839	21.3176	20.08	21.4348	23.103	22.7462	22.8655	23.0462	22.5668	23.5126	22.1979	22.6353	23.0509	23.5755	23.51	24.1551	24.4397	24.5275	23.3174	20.8012	20.1289	20.3789	20.0378	21.3847	23.1458	22.0872	21.561	20.4156	21.661	21.9901	19.9072	23.4212	24.4075	25.5798	24.849	25.9017	25.7732	23.548	24.3123	23.9668	24.2831	24.0284	24.0341
IGKC	34.3308	34.3376	34.5025	34.3918	34.1213	34.0501	34.0862	34.0787	34.2398	33.8602	34.1158	34.093	34.1098	34.1324	34.1007	35.0234	33.9336	33.7031	34.1432	33.6909	33.6021	33.7147	34.2006	33.819	33.1647	33.2958	32.8115	33.031	32.584	32.5504	33.0584	32.5754	33.6102	33.5798	33.8777	33.9891	33.1111	33.3482	33.5469	34.3392	33.9453	33.4582	33.8205	34.1381	35.0191	34.9072	35.1689	34.9855	34.9489
IGHG1	34.0348	34.0056	34.1822	34.1034	33.6251	33.5845	33.5269	33.4489	33.4076	33.3116	33.563	33.4887	33.5912	33.5638	33.6149	34.5034	33.1215	33.0756	33.676	33.4107	33.2243	33.6009	33.8961	33.6174	32.8268	32.6402	32.4193	32.5388	32.1127	32.134	32.6425	32.2023	33.0518	33.0693	33.4327	33.8096	32.7062	33.1496	33.2316	33.9738	33.6276	33.1178	33.4806	33.7315	34.5419	34.385	34.6941	34.5895	34.5353
IGHG2	33.315	33.2713	33.5669	33.3979	33.0028	33.0953	32.975	32.7838	32.7399	32.4401	32.852	32.7331	32.9173	32.9138	33.0585	34.1872	32.2954	32.3026	32.9199	32.4294	32.3061	32.7284	33.097	32.8154	31.969	31.7776	31.5513	31.6452	31.2396	31.1836	31.8605	31.5448	32.2823	32.406	32.8994	32.9601	31.8538	32.0594	32.5216	33.3347	32.7586	32.3856	32.5824	32.6092	33.7107	33.5753	33.985	33.7217	33.6977
IGHM	31.1628	31.0032	31.0064	30.7946	30.4689	30.5033	30.5352	30.2477	30.3477	30.1178	30.3836	30.0504	30.5583	30.568	30.5284	31.6742	29.848	30.2658	30.7557	29.6015	29.4913	29.7738	30.2555	29.8557	28.8561	30.0036	29.5519	29.6195	29.0011	28.8565	29.6236	29.1926	29.7617	29.6706	30.0249	29.1334	29.3788	28.4717	29.0577	29.1332	28.807	28.4407	28.8086	29.5177	30.5268	30.5671	30.9487	30.6422	30.4086
IGHA1	33.3763	33.1757	33.4111	33.4113	33.204	33.2983	33.2313	33.0071	32.907	32.8969	33.1487	32.9637	33.2973	33.1963	33.1037	34.1814	32.7285	32.539	33.324	31.7823	31.7398	32.0068	32.6265	32.08	31.033	31.6243	31.2021	31.4428	30.9553	30.7541	31.5725	30.9892	31.5466	31.7234	32.2679	32.4638	31.33	31.0974	31.5746	31.5495	31.1143	30.6028	30.9974	33.0741	34.1153	33.976	34.2409	33.9732	33.9015
IGHD	25.7274	25.0686	25.0638	24.9846	20.4096	21.6123	22.5609	20.958	22.962	18.8641	20.7071	20.4665	21.8783	21.8372	22.0552	22.1338	21.8032	21.4109	21.5589	24.8023	24.5747	24.6761	24.8876	24.3578	23.4424	23.1369	21.7621	22.5144	21.1375	20.6725	22.4498	21.8222	20.6379	22.5001	22.0886	24.7407	22.1819	22.469	23.6457	23.2518	23.0195	21.9133	22.6845	24.8332	26.1906	25.8162	26.0456	25.754	26.3998
APOA1	32.0721	31.7997	32.0642	32.0629	31.7445	31.8843	31.7801	31.8854	32.1832	32.6488	32.5461	32.3665	32.5292	32.5882	32.5542	33.4903	31.8963	31.9869	32.5686	32.2591	32.0918	32.4187	32.8475	32.4263	31.736	32.3369	31.957	32.0279	31.4734	31.084	31.6214	30.9093	31.885	32.164	32.2552	32.6392	31.9572	31.5091	31.7748	31.0024	30.5907	29.162	28.8771	32.4302	33.3356	33.2882	33.4001	33.1825	33.2668
APOE	27.5668	27.8617	28.0277	27.8949	27.8314	28.0433	28.1213	27.9642	27.8891	27.9035	27.9115	27.6677	27.9953	27.7314	27.909	29.3629	27.6227	27.4604	28.1603	27.3031	27.682	28.2344	28.6099	27.9906	27.056	29.0796	28.5924	28.4334	27.5501	27.6082	28.3428	27.6214	27.7142	27.9025	28.3464	28.9184	27.8836	29.8631	29.6933	30.4255	29.5981	29.7692	30.3272	28.649	28.998	28.7776	29.0497	28.7509	28.3393
APOA2	30.4947	29.8495	30.1109	30.5679	30.7923	30.7673	31.1875	30.9339	31.3674	31.6073	31.3731	30.9246	31.2137	31.1619	31.5494	32.4523	30.9747	30.8321	31.3733	31.1325	31.06	31.1898	31.6169	31.2891	30.694	30.454	30.0263	30.5128	29.6202	28.9975	29.5797	28.9347	30.3269	30.5942	30.4506	31.1593	30.1317	29.8186	29.9456	28.8025	29.2721	27.1466	27.434	30.7883	31.6359	31.8649	31.8979	31.7692	31.7802
FGA	32.7951	32.8468	32.8736	32.7171	31.6619	31.7887	31.7673	30.9675	31.0891	32.5711	32.2635	31.9091	32.0993	31.8526	31.6675	32.7844	30.78	30.5144	31.4803	31.9525	32.2333	32.5667	32.7282	32.3541	31.6096	31.886	31.4706	31.8288	31.9682	32.1552	32.4271	31.7886	31.1429	32.0664	32.8422	32.7015	32.1097	32.0902	32.832	33.1982	32.3405	32.5728	32.1855	32.2165	33.2042	32.9108	33.3563	33.161	32.8358
FGB	32.7059	32.7159	32.7279	32.4903	31.5136	31.7561	31.5744	31.1041	31.0022	32.046	32.0424	31.7445	31.9496	31.6504	31.442	32.6285	30.6806	30.3302	31.3181	31.6328	31.9629	32.3587	32.6802	32.338	31.5302	31.5831	31.0754	31.5852	31.4607	31.7117	32.1054	31.3146	30.943	31.7641	32.5353	32.4439	31.6748	31.7954	32.4434	32.7383	31.9752	32.2293	31.9307	31.9746	33.0004	32.6771	33.1443	32.9869	32.7077
FGG	32.5	32.5564	32.7722	32.5181	31.6028	31.9664	31.7668	31.2255	31.2131	31.9944	32.2016	31.9271	32.0564	31.7845	31.6471	32.5311	30.894	30.4816	31.4188	31.864	32.1496	32.4499	32.6689	32.571	31.7934	31.7226	31.3294	31.8119	31.7076	32.1128	32.4063	31.576	31.0425	31.8089	32.4933	32.443	31.7628	31.8661	32.4879	32.8634	32.1719	32.4591	32.09	32.1425	33.0839	32.8389	33.0818	33.0613	32.7353
CRP	30.7447	31.0166	31.0517	30.8154	28.0943	28.4348	28.4043	27.1935	24.8586	28.0435	29.4478	29.3492	29.0713	28.6486	28.098	28.1817	25.7662	24.7968	24.9313	28.4245	29.5782	30.0706	29.8028	28.2891	27.1491	28.1636	27.9437	27.1614	30.0794	30.0227	30.5932	29.4801	23.7848	28.6902	30.0358	30.1101	30.4053	28.7119	30.4457	30.027	28.1908	29.9513	27.0346	28.1847	28.885	29.2031	29.867	28.9769	28.6753
APCS	28.1409	28.3968	28.5918	28.6394	28.1413	28.0718	28.1771	27.6251	27.6488	28.0295	28.0339	28.0081	27.6418	27.8568	27.6536	28.461	26.7252	27.0339	27.366	27.3688	27.3425	27.7068	28.0347	28.0316	27.1909	26.3271	26.8528	26.6678	26.8303	26.7227	27.185	27.0672	27.1682	27.3463	28.494	28.06	27.126	27.1518	27.6596	28.227	27.3306	26.6618	27.0733	28.1072	28.6176	28.4767	28.8479	28.6635	28.4599
C1QA	26.0158	25.8765	26.3341	26.7609	26.6209	26.5305	26.7636	26.3147	26.239	26.5806	26.5412	26.402	26.7384	26.4207	26.5679	27.8525	26.1947	26.2474	26.6214	25.5092	25.488	25.9971	25.949	25.8592	25.2406	25.5193	25.6374	25.6613	24.8438	24.9775	25.9066	25.3645	24.8899	25.0823	25.9855	25.6447	25.2113	25.2552	25.6022	26.3642	25.8073	25.8023	25.5848	25.4153	26.4969	26.2824	26.8726	26.6775	26.2826
C1QC	27.366	27.6002	27.5422	27.7755	27.7117	27.1809	27.5831	26.7662	26.9927	27.1964	27.4069	27.239	27.3919	27.356	27.1394	28.5296	26.79	27.0547	27.154	26.5904	26.1115	26.7582	26.5	26.4824	26.0833	26.1451	26.6827	26.2538	25.9831	25.7754	26.4491	26.6843	26.0242	26.0647	26.9732	26.3596	25.9651	26.0847	26.2079	27.1842	26.6127	26.7304	26.5238	26.4458	27.3498	27.1053	27.3412	27.3855	26.9958
C9	28.1272	28.2036	28.2406	28.1566	27.9602	28.1373	27.9158	27.1337	27.2092	27.6251	28.0739	27.6693	27.8039	27.7022	27.4731	28.5984	26.5952	26.1997	26.8847	27.2425	27.4842	28.0841	28.4385	27.9578	26.8003	26.9752	27.169	27.3855	27.2256	27.5384	28.0773	27.2585	26.5381	27.3236	28.4361	27.3092	27.494	27.3502	27.7542	27.8568	26.9508	27.2371	27.207	27.4674	28.231	28.2377	28.6002	28.2742	28.0353
APOH	29.377	29.4957	29.6946	29.6675	29.4755	29.5736	29.2204	28.951	29.1829	28.427	29.351	29.1818	29.3991	29.2991	29.2642	30.4757	28.6702	28.3174	29.1738	29.3727	29.2639	29.6225	30.1945	29.6738	28.8134	29.2969	29.0325	29.2107	28.6505	28.5209	29.0792	28.5707	29.0043	29.2099	29.9491	29.951	29.015	29.4631	29.5217	29.5669	28.9561	28.3654	28.672	29.2007	30.1658	30.0028	30.367	30.1042	29.8264
LRG1	30.4118	30.238	30.5458	30.5474	28.4453	29.0062	29.0251	28.2293	27.4072	28.987	29.1018	28.5966	29.0292	28.721	28.6255	29.4597	27.4964	27.1026	27.5393	28.5494	29.3704	29.7054	30.0566	29.2416	27.9827	28.7693	28.5677	28.5032	29.3735	29.6225	30.1834	29.1226	27.6655	29.0183	29.8656	29.634	29.8202	28.7968	29.7264	29.5824	28.673	29.4335	28.8992	28.9166	29.6392	29.6784	30.1523	29.7077	29.5715
FN1	28.4056	28.0898	28.3686	28.2646	28.4753	28.5892	28.854	28.2761	28.6096	28.677	28.3365	27.947	28.0206	28.0941	28.0574	29.2843	27.5307	27.4558	28.6236	28.0368	27.8105	28.3182	28.5508	28.3482	27.5347	29.3637	28.0795	28.2584	27.2822	26.9239	27.1799	27.0374	27.63	28.1969	28.8621	28.1589	27.7064	27.9436	28.0398	28.1679	27.4963	27.4241	27.5447	28.8497	29.904	29.6265	29.7384	29.9154	29.8495
RBP4	26.7943	26.247	26.2439	26.2896	27.3738	27.4432	27.3767	27.7628	27.7	26.8802	27.0177	26.4668	26.6751	26.3842	26.855	27.7984	26.8486	26.808	27.5938	27.1971	26.7178	26.6568	27.4898	27.492	27.3318	27.6726	27.2459	27.2991	25.7328	25.1733	25.5666	25.5325	27.1705	26.5353	27.0104	27.3876	26.01	27.7321	27.2664	27.8497	27.8691	27.6796	28.7341	26.3831	27.3398	27.2097	27.2612	27.4062	27.6248
AMBP	27.8295	27.9596	28.1124	27.9468	27.8686	27.6682	27.7715	27.655	27.7281	27.5455	27.762	27.3816	27.6241	27.6124	27.6707	29.0363	27.4334	27.1964	27.8456	27.6763	27.3871	27.8709	28.254	28.0532	27.3193	27.6665	27.4439	27.6467	26.9719	26.8856	27.6581	26.9804	27.5063	27.5299	27.8794	28.5154	27.3294	28.2992	28.5257	28.5674	28.4505	29.0353	29.2942	28.0746	28.8292	28.7134	29.0695	28.9189	28.6546
ORM1	32.2692	32.5377	32.5262	32.8545	31.7384	32.129	32.1068	31.6942	31.0004	31.532	31.7211	31.7676	31.89	31.795	31.8256	32.3865	30.5824	30.3242	31.0107	31.5395	31.875	32.4813	32.6689	32.3646	31.4382	31.5202	31.4264	31.7297	31.5561	31.7848	32.4075	31.7679	30.985	31.6443	32.3847	31.9551	31.9317	31.8422	32.2534	32.2769	31.9066	32.2924	32.476	31.4416	32.3288	32.2593	32.6631	32.4146	32.3185
AHSG	29.5927	29.4275	29.7372	29.5582	29.7322	29.8126	29.6864	29.3906	30.0157	30.0186	29.7713	29.5825	29.7086	29.7326	29.8597	31.0538	29.3662	29.3546	30.1433	29.1846	28.954	29.2493	29.8426	29.6395	28.6376	29.2405	28.831	29.297	28.4538	28.1613	28.9008	27.9282	29.2756	29.427	29.6957	29.7357	28.9661	29.1028	29.2564	29.1668	29.1629	28.7355	28.6404	29.0664	29.9015	29.8875	29.8913	29.7717	29.784
TF	32.1098	31.7244	31.9736	31.8931	32.3396	32.4139	32.405	32.3803	32.3367	31.924	32.3192	32.0965	32.0984	32.102	32.0466	33.4597	31.9238	31.9031	32.5521	31.9735	31.865	32.0235	32.5028	32.1887	31.6419	32.143	31.7178	31.9697	31.1806	30.9245	31.4961	30.7731	31.9099	31.9357	32.2309	32.4436	31.8031	32.0683	32.2379	32.5192	31.8557	31.6039	32.2658	31.5173	32.398	32.352	32.4698	32.3486	32.4688
HPX	31.7781	31.7741	31.959	32.0295	31.8598	32.2873	32.1953	32.0278	31.5992	31.1914	32.0257	31.9165	32.0925	32.0435	32.0758	33.1784	31.5171	31.3607	31.782	31.3556	31.5009	31.8476	32.2289	31.9058	31.1125	31.7593	31.4425	31.5747	31.1986	31.1413	31.8733	31.1059	31.2079	31.2832	31.9051	31.8026	31.5712	30.9222	31.418	30.5271	29.5254	29.0682	29.186	31.0406	32.2045	32.1184	32.5037	32.2332	32.2212
F11	22.7773	23.2747	23.4946	23.5218	23.3685	23.769	23.6847	23.6079	23.2646	23.3013	23.0429	23.2853	23.3873	23.2886	23.0764	24.359	22.7001	22.56	23.2555	23.2087	23.2857	23.9127	24.484	23.972	23.0937	22.5904	22.5991	22.6812	21.9086	21.6373	23.3416	22.5932	22.5188	22.1877	23.6029	23.1547	22.5255	22.9802	23.2315	23.5019	22.6994	21.6638	22.5386	23.0277	24.0552	23.8401	24.2145	24.1829	24.0392
C4BPA	28.6637	28.7819	28.9266	28.9075	28.4069	28.664	28.6228	28.2343	27.9344	27.3541	28.4161	28.2128	28.5032	28.353	28.2599	29.0179	27.476	27.3102	27.956	28.1871	28.3735	28.8601	29.2137	28.9957	28.0382	27.5218	27.4045	27.8802	27.4269	27.6373	28.2645	27.6355	27.6825	28.0442	28.7628	28.4778	27.8211	28.067	28.693	28.9711	28.2724	28.4596	28.2634	28.615	29.5497	29.4739	29.6687	29.6078	29.4294
VTN	29.0526	29.2753	29.2031	28.8545	29.2951	29.4058	29.4595	29.1785	28.8156	29.4021	29.4578	28.8685	28.7402	29.2094	29.034	30.3463	28.7028	28.5882	29.1125	29.0459	29.0479	29.3676	29.7654	29.319	28.5564	28.9939	28.6129	28.8553	28.6864	28.7954	29.5611	28.6651	28.2126	28.6234	29.2745	29.2992	28.9426	29.084	29.3206	28.9367	28.2624	28.4891	28.4314	28.6827	29.3944	29.3574	29.7118	29.524	29.4077
APOB	28.7631	29.2614	29.6593	29.4626	29.2841	29.4762	29.63	29.3133	29.2469	29.433	29.5554	29.4123	29.7344	29.127	29.2395	30.3491	28.7503	29.0789	29.1977	28.4998	28.5884	29.3619	29.7579	29.3512	28.2803	29.4864	29.2834	29.1401	28.6306	28.4063	29.05	28.513	29.2521	29.0177	29.611	29.1894	28.9868	29.383	29.7387	30.2817	29.442	30.0861	30.0121	28.9373	29.6509	29.584	29.8107	29.6418	29.5468
LCAT	23.8227	22.9691	22.9566	23.1932	23.5674	23.4869	23.4448	23.5306	23.5195	23.5406	24.0576	23.4328	23.4879	23.7342	23.5293	25.2047	23.364	23.607	24.2547	23.32	23.4459	23.7632	24.4096	23.7494	22.9027	23.7312	23.3753	23.5145	22.8014	22.301	23.2963	22.4894	23.1558	23.2876	23.9308	23.8125	23.085	22.9538	23.6189	23.6636	22.3945	21.7704	22.3714	23.6801	24.8011	24.507	24.85	24.4658	24.8377
HRG	28.0927	28.1728	28.0934	28.0246	27.9243	27.9289	27.6767	27.4697	28.1898	28.1435	28.0519	27.626	27.6807	27.7104	27.7885	29.3936	27.3937	27.2372	28.1268	28.1561	28.1515	28.4611	28.9956	28.5796	27.6769	27.8863	27.5398	27.8169	26.9702	26.9222	27.5245	26.9955	27.58	27.8687	28.1372	28.2736	27.3303	27.7368	27.6137	27.804	27.4196	26.6071	26.7152	27.9753	29.0744	28.9416	29.0852	28.9182	28.8857
A1BG	29.8482	29.8081	30.0215	29.94	29.6269	29.8738	29.7744	29.2033	29.4896	29.7679	29.8716	29.5723	29.8214	29.8136	29.6952	31.3127	29.2354	29.0606	29.7826	29.3166	29.4912	29.8289	30.3638	29.833	28.7569	29.1684	28.9642	29.2238	28.7422	28.7005	29.5917	28.509	28.8439	29.2194	29.9163	29.8818	29.3127	29.7077	30.3178	30.564	29.8042	29.7808	29.9432	29.5192	30.5862	30.5669	30.7355	30.4803	30.4822
KRT1	27.8108	23.8535	25.2414	26.026	27.2967	26.1324	24.7657	27.6533	23.0066	25.6981	25.1999	25.421	23.4711	16.7608	27.576	24.5368	23.1094	22.9969	19.9451	21.8736	23.0429	24.6899	23.3802	24.2507	23.7068	24.7118	23.3397	21.9235	24.9279	21.1504	24.361	27.4768	23.2679	22.5649	15.8278	24.0939	23.4519	22.563	29.7891	24.4907	27.8518	29.4065	25.1712	25.2048	23.0615	24.704	20.9836	27.5966	24.8001
VWF	25.5417	25.8085	25.9623	26.0968	24.4133	24.8773	25.2425	24.5475	24.2237	24.7795	24.6432	24.4416	24.7444	24.6987	24.5816	25.9294	24.2115	24.3795	25.3267	23.4314	23.8623	24.3286	24.7054	24.0746	23.3076	25.8169	24.4253	24.6335	24.2107	24.5274	24.8427	24.0013	23.2472	24.2466	25.0328	25.0976	24.5832	24.5216	24.9809	25.1914	24.6794	24.8738	24.9838	25.8937	26.7285	26.576	26.8027	26.9188	26.8948
	25.6155	25.786	25.6168	24.9986	25.4393	25.1343	24.9806	25.1489	25.3101	24.8857	24.9922	25.4926	25.3111	24.9755	25.0313	27.0051	25.2211	25.326	25.421	25.4206	25.0066	24.9328	25.5362	25.0625	24.7516	24.5247	23.6948	24.3117	23.4471	23.3091	24.5056	24.1896	25.7247	25.7648	25.125	24.9604	23.9956	22.587	24.5685	24.6391	25.1801	24.7461	24.9971	24.6054	25.7593	25.4412	26.0649	25.8804	25.5719
IGKV3D-11	29.284	28.8509	28.8561	28.7553	28.6277	28.0035	28.532	28.3607	28.4188	28.1829	28.3921	27.8821	28.563	28.7254	28.5243	29.0469	27.5195	27.9696	28.3667	27.355	27.5622	27.1798	28.1906	27.1565	27.2415	26.7257	26.4296	26.4199	26.0647	25.8269	21.9785	22.6716	27.6202	27.3633	27.7525	27.3482	26.7117	27.1867	27.5889	28.2593	28.3953	27.3193	27.3411	27.2587	28.1811	28.4319	28.5342	28.321	28.3365
SERPINA5	22.9845	22.5484	21.7798	22.0811	24.1123	23.7912	23.8124	23.5852	23.9344	23.7107	23.1275	23.6161	21.9242	23.1018	23.7454	24.8403	23.6999	23.474	24.1568	23.3991	22.8727	23.8803	23.5718	24.0343	23.4685	24.222	23.6957	23.8579	20.7523	19.9428	21.4156	22.6254	23.5163	22.1185	24.1451	22.6483	21.0656	22.6461	20.8114	23.1392	22.8147	21.6859	22.9865	22.643	22.5395	23.237	23.2228	23.3578	23.4478
SERPING1	29.2172	29.319	29.6565	29.8912	29.5432	29.9123	29.8345	29.6113	29.1719	29.0445	29.1826	28.972	29.2904	29.2558	29.3636	30.5416	28.7677	28.3881	29.0016	29.0164	29.2738	29.6468	30.2305	29.864	28.8653	28.5508	28.6404	28.8636	28.4251	28.5218	29.4543	28.7295	28.5944	28.8209	29.5238	29.5814	28.7625	29.6337	30.1347	30.3345	29.5273	29.5684	30.0752	29.2056	29.9481	29.9143	30.2977	29.978	29.774
F13B	25.2527	25.0065	25.2592	25.1739	24.7085	24.5938	24.8132	24.5003	24.3342	24.487	24.7967	24.6005	24.5644	24.5592	24.5659	25.8893	23.8759	23.9449	24.9014	24.8992	24.5269	24.9487	25.1281	25.0502	24.458	23.9716	23.7553	23.9029	23.3328	23.0635	23.3366	23.7385	24.1859	24.5028	25.0838	24.7534	23.479	24.2807	24.4805	25.0257	24.6646	24.1824	24.4916	24.9149	26.1645	25.7693	26.0279	26.0384	25.698
CLEC3B	24.215	24.4167	24.7608	24.8963	24.96	25.0625	25.0498	25.1402	25.1356	24.6773	24.6451	24.7369	24.8958	24.7547	24.8501	25.6232	24.6395	24.1295	24.766	24.701	24.6215	24.8285	25.0121	24.9634	24.448	24.4671	24.3772	24.7957	23.9746	24.0448	24.6197	24.0876	24.3805	24.4071	24.7634	24.3615	24.194	24.0362	24.1521	24.0377	24.2134	23.5209	24.1166	23.9177	24.5347	24.5863	24.6769	24.508	24.4336
SERPINA7	26.089	26.1594	26.3662	26.0851	25.9474	26.1378	26.5398	25.8847	26.0027	25.8864	26.7248	26.5112	26.7046	26.6831	26.5717	27.3346	26.0793	26.082	26.4027	25.5672	25.3582	25.9259	25.908	25.6927	25.0165	25.5818	25.4998	25.7938	25.4227	25.4642	25.8974	25.5362	25.7313	25.6152	26.0878	26.1321	25.7552	25.847	25.9591	26.1047	25.762	25.9339	26.0144	25.7148	26.3717	26.3476	26.3724	26.2952	26.071
SERPIND1	26.9495	26.9616	27.1591	27.5813	27.4554	27.4037	27.5767	26.9943	27.1946	27.1944	27.6625	27.3776	27.216	27.1998	27.099	28.0321	26.1981	26.2577	26.6512	27.1894	26.9441	27.305	27.5737	27.3057	26.819	26.3661	26.4063	26.1954	26.1875	25.8533	26.2666	26.2738	26.8276	26.7542	27.2322	26.6003	26.2682	25.9254	26.339	26.1742	25.6429	26.0023	26.6016	26.2759	27.4375	27.4109	27.661	27.7904	27.503
BCHE	23.4449	23.2273	22.9037	23.1639	22.953	23.1786	23.4906	23.2961	22.8522	23.1414	22.7503	22.5795	22.5998	22.7278	22.387	24.41	22.323	22.4078	22.9624	22.0065	22.0903	22.6724	23.3065	23.0561	21.7359	22.9401	22.6167	22.9903	22.079	21.4403	21.7694	22.4202	22.8265	22.9818	23.2673	22.7607	22.4642	22.4931	23.1002	21.1749	22.1035	21.7135	21.5102	22.2864	23.773	23.6332	24.0964	24.0942	23.9461
	25.8753	25.6383	25.5626	25.1406	24.8544	24.8206	24.5682	24.2811	24.0903	24.5247	23.8807	24.2025	24.0829	24.1189	24.1487	26.3895	23.8385	23.591	24.4934	23.3076	23.1659	24.0807	24.8486	24.1534	22.739	23.2984	22.4927	22.8291	21.8703	21.9167	23.3058	22.2429	23.5401	23.5243	24.3851	25.1532	23.4912	24.031	24.4183	24.9705	23.8228	23.005	23.5884	23.5391	24.6779	24.1415	25.4058	24.8936	24.8394
IGKV4-1	29.0978	28.8657	28.9853	28.7243	28.767	28.9188	28.766	28.7779	28.7964	27.5501	28.8599	28.6874	28.8972	28.8766	28.9251	29.6961	28.4645	28.1327	28.5838	28.0799	28.1186	28.4466	28.7618	28.7257	28.0415	27.2941	27.0786	27.364	26.8477	26.5539	27.3834	26.5999	27.2755	27.5168	27.7301	28.4768	26.8116	27.6584	27.6007	28.611	28.3085	28.0587	28.3823	28.5129	29.2434	29.3157	29.4737	29.3287	29.0637
IGHV4-61	28.427	28.2681	28.4538	28.2747	27.3908	26.8767	26.9714	26.7277	27.0091	26.1592	27.1449	26.8531	26.7856	27.0072	26.9688	27.4104	26.2597	26.7329	26.9496	26.3813	26.1713	26.5367	26.361	26.4751	25.4025	25.7812	26.0494	25.2659	25.6433	25.2394	25.8027	25.7663	26.0954	26.1556	26.73	26.9877	25.838	25.7143	26.2905	26.669	26.1938	25.9281	26.2696	26.6701	27.6811	27.5769	27.43	27.6745	27.3886
GSN	26.904	26.7856	26.8293	26.6367	26.668	26.8029	26.8465	26.4831	27.0144	27.0243	26.6686	26.6767	26.7675	26.6922	26.7061	27.9646	25.9522	25.8268	26.5192	26.6799	26.4268	26.9676	27.1437	26.8467	25.9593	26.4216	26.2131	26.4529	25.9747	25.571	26.0309	25.4768	26.5113	26.5318	27.0402	27.0204	26.12	26.435	26.959	26.6324	26.3532	25.4216	25.9224	26.4223	27.044	26.9079	27.0016	26.8726	26.8784
C2	25.4688	25.5837	26.1275	25.9802	25.2867	25.5007	25.6805	25.1483	25.1589	24.9708	25.638	25.2101	25.2939	25.5733	25.6592	26.1925	24.5221	24.1323	25.1707	24.9282	25.1044	25.735	25.8703	25.4672	24.7046	24.5907	24.6628	24.4668	24.2809	24.3083	25.0882	24.457	24.6073	24.8566	25.8405	25.161	24.7816	25.0381	25.8168	25.9461	24.9562	25.7565	25.7404	24.8862	25.718	25.6657	26.281	25.9317	25.7761
APOA4	27.6015	27.5386	26.6328	25.8518	27.2228	27.6137	27.2402	27.8394	27.8235	27.5103	27.3212	27.3455	27.2449	27.1653	27.2177	29.1994	27.0166	27.5558	27.7894	27.8964	27.3808	27.8089	27.681	28.3232	27.4837	28.3962	27.6155	27.7189	26.8447	26.5503	27.541	27.7986	27.8254	28.2209	28.7906	28.0968	27.0287	26.2993	26.8778	26.3656	27.0112	27.0624	26.5639	26.8091	28.8261	28.7193	28.895	28.9131	28.6596
C8A	27.2364	27.015	27.2122	26.9278	26.2973	26.347	26.03	25.4014	25.9674	26.0003	26.1809	26.2155	26.2983	26.2335	26.0062	27.2465	25.1558	24.8533	25.5726	26.3112	26.5935	27.0566	27.4563	26.9083	25.8416	25.8749	25.9051	26.0318	25.9519	26.0867	26.8919	25.968	25.677	26.1128	26.9802	26.1427	26.167	25.4584	26.474	26.4062	25.6065	26.025	25.5472	26.4669	27.5777	27.3926	27.8952	27.735	27.3694
C8B	26.8381	26.9071	27.0939	26.8968	26.0466	26.1084	25.8446	25.4887	25.9394	25.4183	26.1099	26.0854	26.0236	26.2217	26.0583	27.0582	25.2958	25.1403	25.6606	26.1051	26.5534	26.9284	27.2538	26.7406	25.834	26.0847	25.8797	26.0205	25.8378	26.0772	26.6625	25.993	25.863	26.1023	26.8371	26.3068	26.3624	25.7429	26.4071	26.5406	25.8289	26.0811	25.8811	26.1272	27.1615	27.047	27.3473	27.1684	26.9848
C8G	25.8826	25.7391	26.1383	26.1686	25.3062	25.31	25.0755	24.5315	25.1664	24.9945	25.2094	25.0958	25.1794	25.1466	25.1088	26.474	24.3223	24.2817	24.8434	25.2833	25.3903	25.9847	25.9395	25.4311	24.6103	24.7434	24.6228	24.4392	24.5503	24.4043	25.1064	24.7992	24.3367	24.894	25.6008	25.2127	25.0043	24.6478	25.1275	25.4721	24.7368	25.2654	24.816	25.1468	26.1894	26.0866	26.6788	26.2528	26.1438
SERPINA6	26.982	27.055	27.1086	27.2002	26.7087	26.9773	26.913	26.8532	27.1898	27.1261	27.4402	27.2253	27.6091	27.4091	27.5332	28.5082	27.0389	26.9864	27.4635	26.5231	26.7191	27.0251	27.5584	27.239	26.5402	25.648	25.4425	25.7456	25.2708	25.4078	26.2527	25.4487	25.6759	25.8499	26.1092	26.6477	25.66	26.6155	26.8484	27.0968	26.7553	26.8243	27.072	26.6291	27.7075	27.5795	27.8003	27.641	27.4736
LPA	23.7963	22.9259	23.9253	22.8746	20.8179	21.1224	23.4267	23.494	23.4148	22.1595	20.849	22.7884	21.3334	23.2935	23.346	24.5581	21.2206	21.6372	22.8618	23.9557	23.9382	24.3971	25.411	24.8382	23.7168	22.499	22.1427	22.059	21.7091	21.3751	21.9242	21.5834	23.0826	23.2284	23.3685	23.9839	22.247	22.8603	23.564	22.205	21.6991	21.1287	22.9989	25.2753	26.4951	26.4762	27.0106	26.9172	26.8274
CD14	25.4821	25.3568	25.2097	25.5227	24.3092	24.4578	24.536	24.0837	23.1845	24.0887	24.343	23.974	24.3919	24.0815	23.9376	26.112	23.5512	23.2815	24.1514	24.1807	24.6802	24.923	25.4106	24.5495	24.0108	24.5407	24.6122	24.4823	24.6401	25.0551	25.271	24.3012	24.5779	24.9266	25.2588	24.9666	24.5984	24.7195	25.5962	25.7493	25.6537	25.3072	25.1915	25.0668	25.5994	25.5655	26.2384	25.2856	25.3772
CFH	29.9067	30.0354	30.1605	30.0184	29.6507	29.8601	29.7516	29.4154	29.3512	29.1755	29.7403	29.5347	29.6153	29.6281	29.4622	30.4573	28.8641	28.5953	29.3407	29.2431	29.2455	29.5859	30.129	29.8093	28.8489	29.1141	28.9882	29.2303	28.7469	28.834	29.5138	28.9224	29.0773	29.2331	29.9311	29.3774	29.136	29.1201	29.6873	29.8309	29.0012	28.9826	29.1459	29.4013	30.2247	30.0795	30.4312	30.2184	30.1075
SERPINF2	28.3149	28.3873	28.6526	28.5368	28.3196	28.6436	28.2743	28.0584	27.9575	28.206	28.2936	28.1428	28.4508	28.2604	28.368	29.3274	27.638	27.556	27.9989	27.6514	27.8276	28.2803	28.6746	28.1102	27.3746	27.7574	27.5557	27.882	27.5054	27.7115	28.2902	27.5817	27.5815	27.7148	28.3447	28.3755	27.8364	27.8949	28.3957	28.4738	27.9248	28.274	28.2275	27.673	28.7471	28.7623	29.1588	28.6987	28.6563
C1S	26.9451	27.2577	27.3371	27.2469	26.9533	27.242	26.9513	26.6491	26.6227	26.841	26.9941	26.7447	27.0315	26.9159	26.8641	28.0471	26.3496	25.992	26.6486	26.3907	26.5905	27.0922	27.5266	26.846	26.1293	26.175	26.0425	26.1107	25.7271	25.9069	26.7111	26.0744	25.6169	25.902	27.1154	26.7283	25.7303	26.5769	27.054	27.2806	26.0428	26.4439	26.4956	26.4916	27.4858	27.1511	27.6598	27.3724	26.9289
C4A	27.9981	28.1432	27.9112	28.4703	28.2849	28.3449	28.4413	27.9411	28.0166	27.6007	28.4149	28.115	28.129	28.1593	28.1451	28.2976	27.2154	27.3371	28.1	27.478	27.6531	28.1176	27.7364	27.9229	27.1	26.9877	27.5425	27.8024	27.5094	27.5438	27.7788	27.2133	27.5315	27.93	28.1932	27.227	27.9985	27.6151	27.4028	27.4078	26.3379	26.824	27.2201	28.4758	29.3131	28.9461	29.4026	29.1315	28.8854
C4B	30.6092	30.5761	30.8141	30.8172	30.5445	30.7655	30.7773	30.169	30.1128	30.1343	30.5378	30.2997	30.4357	30.2713	30.3301	31.2018	29.4498	29.4958	30.0093	29.6689	29.7533	29.9867	30.2794	30.0162	29.2605	29.144	29.4062	29.5388	29.1569	29.1519	29.4945	28.6986	29.3763	29.566	30.0026	30.1409	29.5967	29.9591	30.3815	30.5807	28.9201	30.1618	29.9366	30.579	31.5286	31.347	31.7514	31.4873	31.2363
SAA1	32.442	32.3238	32.6724	32.2689	28.0449	30.059	28.6522	27.4969	26.4882	28.6422	30.8151	30.7089	30.5469	30.743	28.314	27.4727	25.7243	26.1393	26.0513	29.2431	31.8765	32.2049	31.3952	29.2108	26.6842	31.4143	30.0496	29.5613	32.3432	31.969	32.652	30.8583	25.8903	31.5993	32.6	33.099	32.5909	30.8128	32.243	31.5615	29.0244	30.9007	27.9873	30.1522	30.8361	31.7696	32.7713	31.3844	31.3295
SAA2	28.6097	28.9041	29.2578	28.6671	24.3212	25.9147	24.6585	21.6275	22.1238	24.6831	27.9339	27.3016	26.993	26.8445	24.3013	23.8148	20.9161	22.9053	23.0501	26.6771	28.7297	28.6329	27.7457	25.7015	20.692	27.1513	26.3855	24.421	29.4437	28.8967	29.348	27.5227	21.0455	27.95	28.6468	30.3281	29.6724	28.244	29.8147	28.7669	26.3223	28.3207	24.4702	27.3333	27.7063	28.8234	30.2536	28.2251	28.4506
	33.041	33.1791	33.317	33.0499	32.7202	32.9888	32.7819	32.3732	32.4288	32.3984	32.6178	32.4852	32.9257	32.787	32.8665	33.7916	32.0922	32.1865	32.6401	32.1252	32.2525	32.4706	33.1403	32.596	31.567	31.4598	31.0096	31.2808	30.9929	30.8542	31.581	30.9582	31.4019	31.8005	32.2501	32.6169	31.5859	31.772	32.3508	32.8642	32.1218	32.2112	32.2073	32.6953	33.7381	33.6625	34.025	33.6709	33.9265
C7	26.0119	26.1356	26.238	26.2247	26.2164	26.358	26.1696	25.8803	25.9916	25.6297	26.2178	25.76	26.0336	25.9351	25.741	27.125	25.2462	25.1787	25.9331	26.0233	25.9708	26.4875	26.4878	26.1082	25.2962	25.7538	25.5825	25.7322	25.2685	25.3894	26.0537	25.2568	25.8984	25.8668	26.5121	26.6998	25.8473	26.1132	26.7891	26.9287	26.4829	26.3175	26.8136	26.3897	27.0754	26.901	27.2707	26.9291	26.7477
CLU	29.0227	28.9351	29.2169	28.9958	29.5622	29.5353	29.3478	29.3271	29.209	29.7405	29.4529	29.0674	29.4203	29.4591	29.4729	30.8644	28.982	28.9136	29.632	28.8909	28.7931	28.913	29.8155	29.4817	28.7339	28.843	28.9591	29.2688	28.1124	27.8434	28.6278	28.4853	28.826	28.6167	29.3059	28.8567	28.3093	29.0941	29.2107	29.4511	28.9959	28.7126	29.2028	28.9036	30.0249	29.8584	30.1878	30.1185	29.9669
MBL2	21.4251	21.7859	20.5296	21.4177	25.1667	25.2766	25.2253	24.9747	25.2048	24.5641	25.2913	25.119	25.026	24.6619	25.2864	25.9827	24.2775	24.6342	24.9544	24.434	24.1077	24.7627	25.5117	24.8378	24.396	20.7934	21.2866	20.4208	20.9976	18.9595	21.2133	20.6528	22.158	20.5373	21.0951	23.5036	21.2298	23.302	23.7627	24.0229	23.5502	23.1264	23.449	24.6166	26.0043	25.4858	25.951	25.4274	25.6657
CETP	23.3717	22.6488	22.7763	21.5909	22.2194	21.7707	21.5721	20.3053	21.481	20.7005	21.6722	22.0684	22.0403	22.1605	22.2084	23.1523	21.9433	22.6412	22.3725	19.7363	21.438	21.3621	22.4527	22.0982	20.8493	22.0232	21.0031	21.5613	20.7321	21.5307	21.6313	21.8283	20.4718	22.4054	22.6271	20.5069	19.5992	20.8756	21.1764	21.5901	20.881	22.4318	21.7639	20.0398	22.1934	21.8997	22.5263	22.3038	20.7662
C6	27.4686	27.5568	27.5984	27.4862	27.1589	27.2566	27.2845	26.7303	26.8153	26.7428	27.1699	26.8301	26.9335	26.8422	26.6085	27.7377	25.9343	25.9529	26.6189	27.0073	27.1938	27.5967	27.8374	27.4235	26.4748	26.6255	26.8051	27.081	26.5869	26.6476	27.2468	26.3803	26.7725	27.2544	27.8736	27.1455	26.9989	27.0027	27.2874	27.4383	26.417	26.2051	26.5481	26.9668	28.0402	28.0444	28.3191	28.0785	27.754
CPN1	26.66	26.6101	26.9393	26.5614	25.736	25.9578	26.0586	25.5134	25.3286	25.7507	25.8875	25.693	25.956	25.9416	25.7968	26.7565	25.2612	24.662	25.3326	25.3647	25.776	26.1331	26.3549	25.9356	25.1248	25.4068	25.1066	25.0809	25.0838	25.1049	25.9143	25.0335	24.8861	25.2134	26.0335	26.2469	25.5533	25.1976	26.1144	26.1596	25.5907	25.6034	25.4241	25.5665	26.7064	26.2908	26.8762	26.5351	26.3499
LBP	26.7372	27.2065	27.7246	27.6729	25.5345	25.6724	25.6703	24.5029	24.2718	25.8736	26.3121	26.0465	26.0574	25.6283	25.4165	25.9947	24.13	23.6798	24.5615	25.2189	26.0044	26.526	26.3366	25.1777	25.4149	25.6151	26.1624	25.6768	27.2063	27.5757	27.7724	26.0498	23.4396	25.5288	26.1337	26.6943	26.6772	25.2775	26.7515	26.1283	25.3039	26.5599	24.7917	24.9152	25.944	26.0667	26.8546	26.3293	25.313
ORM2	30.9598	30.6803	30.9582	31.4223	30.8969	31.388	31.1041	30.9985	30.6128	30.5208	31.1113	30.955	30.6281	30.87	31.0129	31.499	30.3137	29.8945	30.4008	30.3306	30.5495	30.9834	31.2179	30.9666	30.167	30.674	30.6264	30.7458	30.2568	30.7297	31.3855	30.5468	30.4412	31.012	31.3385	30.8846	30.865	30.4794	30.8667	31.2441	30.88	30.7836	31.331	30.2216	30.9259	30.9828	31.3415	31.2032	31.1493
ITIH2	28.7366	28.4607	28.4932	28.5342	28.5017	28.3908	28.4232	28.1662	28.6519	28.5766	28.4421	28.0811	28.3546	28.3616	28.5141	30.0927	28.3914	28.5181	29.2805	28.4474	28.0772	28.3251	28.6036	28.3404	27.6955	28.8295	28.651	28.5441	27.9365	27.2674	27.5754	27.2678	28.3601	28.431	28.7435	29.0077	28.3989	28.5468	28.8093	28.7992	28.3189	28.0483	28.2692	28.5076	29.6367	29.489	29.7801	29.5427	29.4807
ITIH1	28.1443	27.8268	27.925	27.99	28.0515	27.9133	27.817	27.4933	28.1239	27.9261	28.0514	27.7472	27.7791	27.913	27.9736	29.2452	27.5542	27.6899	28.3384	27.7096	27.5339	27.8089	28.0046	27.8274	26.9926	27.7911	27.7106	27.6727	27.2087	26.6828	26.9813	26.5782	27.5497	27.6517	28.1466	28.2529	27.5531	27.5665	27.9376	27.986	27.2779	27.3258	27.5979	27.7064	28.9964	28.8152	29.1335	28.9615	28.8876
PZP	20.6824	21.46	19.865	21.2044	25.8714	26.1441	25.505	24.6902	24.7316	27.0539	28.3212	28.1157	28.4113	28.1991	28.393	29.4159	27.7262	27.4265	27.6337	23.2436	23.7492	23.761	24.3296	24.2296	23.483	20.1343	18.7163	18.8069	18.4173	18.4104	20.5657	19.5222	20.9634	18.2297	21.426	20.5587	22.2686	20.8697	20.5521	20.9438	21.8026	20.6285	20.7875	25.7066	26.9525	26.9021	27.1056	26.8967	26.626
C4BPB	25.9548	26.2372	26.5501	26.2569	25.6471	25.8261	25.7061	25.2484	25.1406	24.968	25.607	25.6257	25.892	25.6273	25.4655	26.2241	24.6777	24.5418	25.1587	25.1437	25.7119	25.9066	26.4822	26.1172	25.6311	24.6047	24.0885	24.9094	24.3473	24.4778	25.1342	25.1166	24.8342	25.1795	25.8931	25.5101	24.7392	24.8036	25.6287	25.5026	25.6414	25.6035	25.3514	25.5151	27.1203	26.9487	26.9939	26.866	26.751
CPN2	28.434	28.437	28.6066	28.3503	27.5859	27.9908	28.0538	27.6937	27.1093	26.5583	27.8863	27.7752	28.0538	28.1407	28.0943	28.5103	27.3445	26.8054	27.7789	27.6201	27.8204	28.2994	28.8196	28.5606	27.4542	27.5461	27.1624	27.3527	26.9774	27.2426	28.1307	27.264	27.1709	27.4909	28.2133	28.2162	27.3875	27.529	28.2704	28.3532	27.8781	27.6055	27.4846	27.9652	28.8981	28.7267	28.9988	28.5926	28.6892
PROZ	22.2134	21.6474	22.3048	21.8496	20.3226	20.3029	21.0617	20.6688	21.9218	22.3241	22.0026	21.6027	21.3923	21.5624	21.1267	22.6899	21.2268	21.0074	21.6708	22.8796	22.7278	22.9943	23.5008	22.9951	22.1867	22.5912	22.7503	22.7732	22.5719	22.019	23.007	22.3344	21.6452	22.2081	23.4955	22.4419	22.5165	22.89	21.8865	22.8374	22.4128	21.7423	22.0787	22.5821	23.3655	23.3909	23.4237	23.0045	22.9029
	28.0961	28.2039	28.7297	28.8451	22.2701	26.9774	26.9226	27.035	20.7068	19.3178	26.4954	26.5841	27.3388	27.3621	26.2837	27.9392	21.8283	26.5209	26.8541	21.53	25.8676	22.5049	26.0987	22.7335	22.0367	21.0442	25.7871	25.7201	26.0484	21.1954	26.542	26.186	26.6621	26.4711	27.3989	27.4268	26.2465	26.6934	27.1267	27.9177	27.2088	26.6577	26.9536	27.0135	27.9735	28.0189	28.0587	27.7806	28.3369
FBLN1	25.8826	26.3084	26.6718	26.4287	25.138	25.4153	25.5235	24.7692	25.1618	25.4593	25.4199	25.2753	25.1916	25.109	25.0091	26.5504	24.8544	24.3202	25.2153	25.6339	25.5801	26.0585	25.7511	25.6724	24.5739	24.4461	24.4523	24.5937	24.2551	24.3231	24.9964	24.2258	24.3979	24.8041	25.4145	26.2098	24.5103	25.9258	26.5986	26.5916	26.2096	25.9415	25.9069	25.8795	26.9825	26.4631	26.6003	26.3943	26.217
AZGP1	28.9451	28.997	29.2151	29.1768	29.22	29.3211	29.1392	28.9194	28.9435	29.0022	28.9977	28.8525	28.9841	28.9779	28.9123	30.2141	28.1065	28.0832	28.6477	28.3227	28.4247	28.7305	29.2055	28.8277	27.8945	28.8678	28.4734	28.4826	27.8971	27.7192	28.3838	27.8374	28.3225	28.3762	29.1228	29.3226	28.303	28.8973	29.1198	29.2526	28.7959	28.985	29.5256	28.3234	29.1671	29.0205	29.4152	29.22	29.2187
PON1	27.5283	27.1846	27.4237	27.4177	27.464	27.5766	27.4394	27.1955	27.3325	27.0711	27.4844	27.2135	27.3342	27.2725	27.2925	28.3514	26.9709	27.1414	27.5273	26.9477	27.2774	27.4851	27.5516	27.192	26.706	27.517	27.4386	27.5446	27.2926	26.8866	27.1138	26.4825	27.6935	27.8247	28.0525	27.3096	27.7033	26.8611	27.0872	27.0287	26.5963	25.4228	25.3672	27.0392	28.1178	28.1662	28.4622	28.2264	28.1799
CFP	24.8496	25.2703	25.3589	25.4874	25.1352	25.1987	25.2507	25.1508	24.9049	24.5822	25.4984	25.1952	25.1794	25.2608	25.4241	26.3333	24.9883	24.8077	25.6225	24.6489	24.7985	24.6034	25.0038	24.6499	24.1789	24.9901	24.8767	24.8503	24.1538	23.8315	24.6385	24.1866	24.6636	24.6666	25.4312	24.9959	24.5747	24.4623	25.0742	25.6458	24.3781	24.1772	24.5919	24.4745	24.7715	24.8443	25.1549	24.921	25.1633
SERPINA4	24.4863	24.713	24.5314	24.7507	25.3756	25.2505	25.3752	25.309	25.5461	24.5935	24.9514	24.8189	24.8521	24.8462	25.0494	26.27	24.8069	24.7764	25.3982	24.6886	24.243	23.942	24.6372	24.6693	24.0336	24.9644	24.5884	24.819	23.8969	23.2628	23.2738	23.6223	24.865	24.5085	24.5425	25.2074	24.0293	24.7621	24.4032	24.8745	24.7703	24.3141	25.2986	24.3218	25.054	25.0199	25.11	25.1832	25.1204
CDH5	23.1073	23.1623	23.0529	23.3814	22.8292	22.13	20.9571	22.0213	22.3458	23.0124	23.1741	21.2687	21.7369	23.2325	22.2591	24.3442	22.9184	23.3973	23.0315	21.7465	23.4674	20.4688	22.7544	22.2255	22.7799	23.6005	23.4008	23.1165	22.6884	23.1375	23.4031	22.7788	23.176	23.1906	23.6735	23.0914	23.2838	22.5085	22.4915	23.1097	22.2	22.6558	23.6399	23.1323	23.2078	22.8418	23.2324	23.5609	22.8038
KRT9	26.2111	22.2145	24.5041	25.3707	26.5103	25.7422	24.4148	27.2986	18.9548	24.5288	24.3019	24.8956	23.2151	19.0969	27.5854	23.5387	22.4715	20.3804	19.0796	22.5679	19.7182	24.4115	21.6731	23.7302	23.2117	24.0173	22.1913	20.6902	24.885	21.3383	23.1984	27.0706	22.1086	22.1656	19.091	23.0484	23.0095	20.6546	28.3419	24.4958	27.6674	29.4313	24.5074	24.1614	19.2528	23.7048	19.9458	27.6106	24.2014
IGFALS	25.7497	24.9472	24.8524	24.6902	25.85	26.0418	25.8139	25.6473	26.5533	26.15	26.3418	26.0755	25.9976	26.211	26.0449	27.3427	25.7463	25.9456	26.5074	25.7105	25.7593	25.6622	26.1088	26.1362	25.5491	25.7798	25.2425	25.5138	25.138	23.9933	24.7417	23.9006	25.8797	25.9845	25.9702	25.8443	25.5995	25.2739	25.3445	25.2326	24.3427	23.5745	24.2623	25.8326	26.7696	26.9041	27.1308	26.7487	26.7561
SERPINF1	26.6802	26.62	26.5737	26.4377	26.1964	26.3669	26.3295	25.9415	25.8256	26.0272	26.024	25.8634	25.9367	26.0658	25.886	27.0646	25.3434	25.1438	25.782	25.869	26.1491	26.438	26.6068	26.348	25.2994	25.7603	25.4778	25.3431	25.4088	25.5517	26.3042	25.5533	25.3099	25.9266	26.5263	26.4645	25.923	26.0905	26.7273	26.6861	26.0202	25.6474	25.8488	25.6538	26.3477	26.4751	26.644	26.3651	26.2962
BTD	24.5854	24.7142	24.1041	24.1028	23.202	24.6792	24.2107	23.8717	23.6461	24.2825	24.0324	23.9226	24.147	24.2528	24.212	25.3247	23.715	23.4063	24.1862	23.9787	23.9449	23.8315	24.1907	23.8083	23.3675	24.1739	23.7064	23.6876	23.0443	22.7854	22.9737	23.0644	23.5374	24.4523	24.0737	24.2813	23.2408	23.2942	24.1338	24.2407	24.1769	23.9961	24.1029	24.0623	24.5756	24.747	24.8477	24.6412	24.6571
AFM	26.7214	26.0376	26.1071	26.0617	26.8168	26.8463	26.5229	26.7637	27.2637	26.7226	27.0789	26.7162	26.7304	26.8961	27.1172	28.3508	26.9549	26.8902	27.6137	27.133	26.6804	26.5535	27.3017	27.1492	26.5124	27.3225	26.9468	27.0134	26.184	25.5683	25.9485	25.5673	26.9675	26.5054	26.7226	27.2343	26.5442	26.8342	26.864	26.8831	26.4984	26.1836	26.5928	27.0366	27.9543	27.7974	27.9395	27.848	27.7341
MASP1	23.7902	23.1729	22.2615	23.5834	23.9961	24.0665	24.0314	23.5517	24.3184	23.6253	23.7987	23.5629	23.7091	23.8962	23.8164	24.7522	23.6453	23.6349	23.6145	23.4439	23.3745	23.8167	24.2646	24.1761	23.408	23.9985	23.5945	23.8558	23.0336	23.0198	23.809	23.1745	23.4274	23.298	23.9608	23.7756	23.1337	23.5744	24.0634	24.3782	23.9498	23.7424	23.8828	23.6447	24.4354	24.4925	24.2266	24.48	24.2066
LUM	25.2212	25.1339	24.7562	24.7437	25.0766	25.7314	25.5714	25.0878	25.9495	25.7169	25.482	25.433	25.3905	25.6241	25.5572	26.8796	24.9199	24.6718	25.2925	26.2534	26.1195	26.5512	26.85	26.4551	25.3958	25.7237	25.322	25.6594	24.9839	24.9758	25.9208	25.0779	25.753	25.5633	26.1258	26.6713	25.3853	25.6463	26.1224	25.8007	25.988	25.5637	25.6108	25.8923	26.8777	26.7273	26.6948	26.5289	26.6029
APOC4	22.4804	23.1338	22.8446	23.4043	23.2414	23.0978	23.6272	22.8858	22.9025	22.7281	23.7999	23.198	23.3327	23.0699	23.8811	24.4914	22.7161	23.32	23.9317	22.8033	23.1631	24.0416	24.6948	23.6625	22.9963	23.7834	24.2258	24.0477	23.1939	22.3789	23.8043	22.826	22.5096	23.9308	25.3328	24.1377	23.36	24.8708	23.9781	23.6703	23.1945	22.0459	22.2669	24.5425	24.6056	25.1323	24.8966	24.8774	24.5473
PLTP	23.7176	23.6487	24.1345	23.1937	23.4733	23.6603	23.7946	23.9884	21.8727	20.1681	23.5039	23.4951	23.8947	23.2799	23.6742	25.2567	23.9532	23.338	23.0601	23.4646	23.5955	24.1485	23.8574	23.932	23.0921	23.3851	23.1521	23.5423	22.969	24.2531	24.0941	23.7206	23.5878	23.3166	23.5328	24.0117	23.4191	23.9062	24.3794	23.9409	23.4735	25.3408	24.5863	23.4321	23.9758	24.3428	24.1263	23.7853	21.9595
ACTB	23.8145	24.0138	24.5164	25.2488	23.1577	23.3374	23.5204	22.1095	23.059	23.0862	23.3773	23.3084	22.3669	22.9563	21.7112	22.7033	22.5322	20.8195	21.0413	21.1885	20.3599	21.9367	22.3171	22.7543	22.0757	23.3724	23.0601	21.1588	21.2996	22.1133	23.0055	22.5896	20.0835	21.2486	21.3978	23.7152	20.9501	22.5613	29.9345	25.3198	24.8237	23.6877	23.9143	22.8788	23.7115	23.27	23.294	23.8394	23.5606
B2M	25.9847	22.9734	26.9588	27.3597	25.949	26.246	25.8234	26.0405	25.1549	25.5294	26.0512	25.5012	25.7015	25.743	25.6067	27.0735	25.2394	24.7813	25.8913	24.4894	25.3506	25.6639	25.7335	25.7814	25.4144	25.2532	25.7403	25.5252	25.03	24.8877	26.0298	25.0829	24.9715	25.5863	25.8521	27.0373	25.335	26.3489	27.4109	28.031	27.9156	27.8329	27.9912	25.3514	26.8085	26.3956	26.676	26.5332	26.3474
HBB	25.9456	28.5788	27.5281	27.5411	26.5387	26.0318	27.8604	25.1749	27.2108	26.3739	29.3493	28.8293	28.4138	29.8212	26.3634	27.1847	27.3903	26.9064	28.0767	26.0494	26.0261	27.4096	27.8213	27.5904	25.1731	28.9064	27.065	26.6168	25.9929	25.2105	26.489	26.2315	27.6834	26.0329	28.2441	26.7708	26.2579	26.3381	25.9291	31.0543	26.6625	25.7645	28.6919	25.3067	27.6896	29.2583	31.4956	28.6604	29.0498
HBA1;HBA2	26.097	28.9921	27.7766	27.8221	26.9285	26.2861	28.2273	25.5509	27.4781	27.3789	29.6183	28.989	28.72	29.8909	26.5686	27.8592	27.3388	27.0704	28.1291	26.6523	26.1215	27.5045	27.8812	27.7223	25.4116	29.126	27.4144	26.7688	25.9863	25.0655	26.715	26.4123	27.8758	26.2526	28.4755	26.7492	26.422	26.8411	26.3875	31.496	26.8092	25.7773	29.1341	26.0031	28.1494	29.5581	31.8749	28.9778	29.288
GPLD1	25.1369	23.8648	23.5747	23.9701	25.6733	25.6659	25.6309	25.6	26.1916	25.8224	26.1123	25.8666	25.8609	25.9934	26.0565	27.1559	25.2803	25.7466	26.4197	24.869	24.6131	24.5603	25.2342	25.1206	24.6113	24.6926	24.2968	24.5568	23.944	22.3813	23.8505	23.1065	24.6101	24.6996	24.8477	25.6048	24.3937	24.9166	25.0342	25.2243	24.3635	23.5665	24.2622	23.5083	25.2636	24.9968	25.1977	25.063	25.2116
	30.0396	29.9335	30.0938	30.1111	28.3558	28.1857	28.2679	27.9425	28.0711	28.0985	28.1763	27.9833	28.4439	28.559	28.4284	29.6936	27.7804	27.7425	28.4476	27.9895	28.0457	28.0697	28.5663	28.2174	27.1712	27.3807	26.9129	27.2505	26.5932	26.3435	27.1321	26.4354	27.2529	27.2942	27.807	28.4231	26.9302	27.3562	27.7984	28.1942	27.6151	27.1027	27.4901	28.8054	30.3008	30.2534	30.688	30.4344	30.2532
CFHR3	25.5111	25.1735	24.8855	24.7678	23.6285	24.2611	24.6675	22.4546	23.5485	22.6661	24.1931	23.8279	23.1481	23.7064	23.4495	23.7801	20.8919	21.3313	21.5678	24.0535	24.5195	25.123	25.3924	24.1409	22.5553	20.9935	22.5236	22.9283	22.6488	21.2563	22.3143	21.5461	22.398	22.9122	23.4253	23.2781	22.4797	23.0344	23.6503	24.6225	22.5075	23.2329	22.4662	25.0196	26.126	25.9278	26.4492	26.0991	25.5217
CFHR1	27.4097	27.8751	27.6101	27.6311	27.2689	27.6266	27.4551	26.9085	26.891	26.3593	27.1079	26.8931	27.0623	26.8748	26.9347	27.6505	26.2698	25.8584	26.7575	27.2035	27.3853	27.8714	28.0574	27.4084	26.7887	24.4438	23.5742	24.2773	23.9779	24.1178	24.4879	23.8711	23.0146	23.9633	25	27.2451	24.5119	26.7745	27.4099	27.616	26.6999	26.5079	26.5592	27.2851	28.0761	28.076	28.4008	28.2902	27.818
ITIH3	27.7858	27.8712	28.0783	28.045	26.4574	26.9883	26.6903	26.1522	25.5931	26.6853	27.0232	26.8496	27.0141	26.8589	26.683	28.0702	26.3689	26.2293	26.6765	26.4752	26.9683	27.5392	27.7412	27.0997	25.8253	26.93	26.6235	26.7769	26.6249	26.7554	27.505	26.5816	25.7176	26.447	27.5871	27.4882	27.1074	27.3082	27.9406	28.3028	27.3848	28.2112	28.1009	27.4721	28.2071	28.0517	28.4874	28.1868	27.9089
LGALS3BP	25.0114	25.3592	25.5193	25.627	24.2549	24.996	25.194	24.246	23.7993	25.2803	25.1738	25.0069	25.1411	24.702	24.8115	25.5797	23.4367	23.3665	24.0934	23.3641	23.6971	24.5382	24.9356	24.4401	23.4072	25.5496	24.9062	25.7153	25.3961	25.8839	26.6402	26.1157	24.5083	25.2362	26.2408	23.7171	25.7313	24.0457	25.382	25.2019	24.727	25.1916	25.1061	26.0558	27.0157	26.945	27.4354	27.2438	27.1793
FGL1	25.1575	25.1049	25.7621	25.0043	21.8675	21.7228	21.789	21.7598	19.6671	22.4823	22.3776	21.9318	22.5459	21.9755	21.2204	23.0289	20.8914	21.1222	20.5236	22.8439	23.9973	24.0719	24.3877	22.0516	21.712	22.021	22.6311	21.6388	23.8886	23.8822	24.3849	23.1067	20.562	23.9985	24.2792	23.4353	23.9448	21.694	23.4795	23.5098	22.8519	23.402	22.1646	23.2011	23.3162	23.8896	24.6643	24.0083	23.2667
EFEMP1	24.4425	25.0904	25.3347	25.0133	23.7386	23.9351	23.8747	23.4989	23.4705	23.4476	23.8138	23.3819	24.1716	23.6543	24.0015	25.5464	22.9486	22.4894	23.5062	24.0789	24.0425	24.5098	24.6728	24.3522	23.3209	23.8809	23.469	23.5042	23.6381	23.9518	24.4041	23.8623	23.3062	23.6175	24.1159	25.0586	23.7203	24.8341	25.4296	25.3689	25.2319	25.2427	25.2851	24.6919	25.1505	25.0284	25.1836	24.9155	24.9203
APOF	25.5806	25.1666	25.2809	25.4967	25.688	25.5948	25.5525	24.924	25.015	25.7933	25.7224	25.3423	25.9499	26.1404	25.7602	26.1617	24.7491	24.4309	24.9857	23.9501	24.7585	25.2954	25.8329	25.1934	23.7849	25.2521	25.4208	25.1049	24.9994	24.5986	24.9916	23.8928	24.455	24.8164	25.2883	25.4221	25.0426	24.3943	24.9724	24.4209	23.8964	23.7789	23.3875	24.5573	25.6428	25.475	25.9635	25.6805	25.6477
HABP2	25.4677	26.0525	25.9449	25.7585	25.7455	25.9404	25.523	24.8523	25.1837	25.0656	25.9598	25.5684	25.7029	25.6568	25.4752	27.0854	25.0469	24.6023	25.7177	24.8987	25.0304	25.6039	25.9574	25.2967	24.7274	25.2457	25.1409	25.2174	24.9528	25.2032	25.4084	24.9378	24.4011	25.306	26.064	25.4304	25.2152	25.305	25.9843	26.3034	25.6484	25.5878	25.6049	25.4297	26.1681	26.2143	26.7514	26.4765	26.4147
FCN2	23.7605	23.3998	23.8571	24.1343	21.9007	23.0927	23.145	23.5244	22.8083	22.8323	23.018	22.0765	22.704	22.5359	22.9252	24.0031	23.1675	22.9066	23.0428	23.3133	23.7358	23.6762	24.2657	23.8615	22.9885	23.7574	23.5541	23.4248	22.9132	23.8446	24.1736	23.3164	21.1124	22.8225	23.1236	20.7656	23.18	22.1019	21.474	22.1012	21.5878	20.5558	21.8111	22.4776	22.7714	23.0556	24.4618	23.4183	23.1677
TGFBI	24.3296	24.665	24.4311	24.1193	24.1803	23.7966	24.364	23.8896	23.9336	24.9025	24.6414	24.3794	24.3101	24.1552	24.1113	25.7771	23.9907	23.7089	24.7071	23.3115	23.5078	23.6875	24.3546	23.8619	22.4254	24.0156	22.9846	23.9676	23.435	23.3822	24.3493	24.0073	23.3692	23.3111	24.0572	23.9135	23.6487	23.1053	23.8531	24.0923	23.4531	23.3664	23.5259	24.1942	24.6577	24.4936	24.8391	24.5479	23.7308
ADIPOQ	23.0537	22.6615	24.6847	22.1626	22.1452	22.4338	24.568	23.9718	24.3832	23.3291	24.17	23.732	24.1088	24.245	23.8925	25.0061	23.3336	22.7713	23.3721	23.9157	23.4654	23.7806	23.8294	24.0516	23.1229	20.9681	20.645	21.3723	20.6455	21.9333	22.0098	21.5287	23.5709	23.675	24.3051	22.4205	20.9418	24.2239	25.0041	24.9431	24.7427	24.8543	25.5372	23.3872	21.1787	24.8833	25.6445	24.8237	24.8649
ECM1	24.9529	24.8524	25.1231	24.9444	24.9956	25.2533	25.2999	25.0484	25.1195	24.9622	24.8129	24.8292	24.9046	24.9651	24.8443	26.3339	24.6301	24.3332	24.8153	25.011	25.0444	25.2505	25.5151	25.29	24.3194	24.9947	24.3613	24.8477	24.1822	24.3661	24.8607	24.3092	24.7785	24.9033	25.2121	24.7488	24.5874	24.3005	24.7796	24.4983	24.3491	24.1795	24.6614	24.6801	25.7033	25.3962	25.5233	25.357	25.1967
PI16	21.254	21.0031	22.435	22.4123	22.6608	21.4894	21.6673	21.2437	21.7917	21.1783	20.3356	21.3987	20.8677	21.1813	21.9345	22.6601	20.8179	20.1274	21.1085	21.8821	21.3031	21.5549	22.3251	21.7213	20.7002	20.4557	18.9085	20.0125	20.2727	20.9377	20.1994	19.433	21.074	20.9873	20.7822	21.782	20.4682	20.157	21.0106	20.5365	20.2262	20.119	20.3253	20.8596	21.4294	21.1303	23.4599	21.6269	21.0589
PRG4	23.9788	24.3924	24.3104	24.2046	23.638	24.0877	24.0679	24.0092	22.3214	23.4752	23.8022	23.4456	23.4786	23.2277	23.3003	25.059	20.8429	22.4892	23.4136	23.8389	24.2019	24.7979	25.5139	24.8112	24.027	24.2634	23.9564	24.0692	23.5922	23.8746	24.4977	23.849	22.715	23.265	24.7951	23.6984	23.2108	23.4067	23.9526	23.9998	23.0989	22.7211	22.9445	23.5869	24.5195	24.5054	25.0167	24.8945	24.5649
CPB2	24.4798	24.0471	23.8479	24.2043	24.1701	24.4178	24.5241	24.1531	23.9617	23.9856	24.5085	24.4131	24.577	24.65	24.3045	25.017	23.3639	23.4828	24.2363	24.2344	24.0789	24.5708	25.2069	24.8643	23.6722	24.1142	23.8049	23.748	23.1999	23.1622	24.1782	23.7762	24.241	24.3201	25.1569	24.6251	23.9027	23.9407	24.6477	25.0529	24.2985	24.4404	24.8611	24.2499	25.0549	24.6882	25.3573	25.0266	25.192
CNDP1	23.2859	23.6866	23.8945	24.0927	21.8634	22.4991	22.3447	21.9963	22.9546	22.2568	22.2238	21.7621	21.8016	22.8195	21.935	22.895	22.0554	22.0075	22.8653	23.0431	22.6505	22.8811	23.6299	23.2671	22.3885	24.1191	23.7525	23.715	22.3719	22.0985	23.218	22.1753	22.5401	22.9687	23.5591	23.7083	22.7489	22.7501	22.9944	23.37	22.601	22.7628	24.203	23.2721	24.3131	24.1088	24.0925	24.2295	24.4986
PGLYRP2	25.5245	25.1753	25.6971	25.8672	25.4335	25.3894	25.4908	25.2627	25.4385	24.9904	24.8371	24.668	24.8535	25.0595	25.1951	26.6877	24.9968	24.6863	25.4005	25.7545	25.4473	25.773	26.3497	25.8527	25.1148	26.0737	25.5902	25.8696	24.8474	24.4422	24.9061	24.4842	25.5267	25.4234	25.9137	26.1753	25.2614	25.3649	25.6345	25.2633	24.796	23.9377	24.943	25.2337	26.4129	26.1948	26.458	26.2803	26.0897
CFHR5	25.7719	26.4226	26.3691	25.5876	26.0266	26.6843	26.4332	25.6473	25.5005	24.8004	25.8002	25.4173	25.6074	25.4907	25.259	26.1694	24.4026	24.263	24.7829	24.953	25.369	26.1705	26.3886	25.2132	24.7947	23.3857	24.4865	24.2445	25.0906	25.1558	25.14	24.6521	22.6508	23.7205	25.7266	24.9526	24.6119	24.1465	25.5035	25.3382	23.8591	23.6044	23.8933	25.5475	26.2472	25.9709	26.598	26.2153	26.1408
C1RL	24.949	24.966	25.2098	24.9113	24.9747	24.792	24.8144	24.2879	24.42	24.6064	25.0448	24.9931	25.1037	25.1301	24.8182	26.1918	23.6868	23.8333	24.7444	24.3164	24.4559	24.8813	25.2216	24.7157	23.8744	23.7844	23.9251	24.173	23.841	23.6148	24.4601	23.8334	23.5874	23.6504	24.9402	25.0799	23.9986	24.7062	24.8555	25.0833	24.4054	24.5177	25.1539	24.4186	25.6526	25.6625	25.906	25.7993	25.4361
FETUB	23.3298	23.9149	23.4178	23.5422	22.5497	20.9839	23.2952	20.2531	20.7952	23.2326	23.8186	19.8544	23.5647	23.0934	22.9433	24.7462	23.0346	22.9432	23.3484	23.5619	23.19	23.8802	24.4116	23.7492	23.4311	23.064	23.1209	23.2541	22.3128	20.2615	21.8011	22.45	22.7372	23.0124	23.6828	22.8474	22.3208	23.2015	23.3612	23.7428	22.8721	21.9932	21.9535	23.0396	24.2284	23.7966	24.0889	23.9448	24.02
FCGBP	26.3175	27.429	27.9663	27.8921	21.6263	23.0996	23.7929	23.7915	22.5509	23.4969	25.5266	25.3053	25.5679	25.4872	25.2703	26.5672	24.7779	23.8197	24.3471	17.4385	18.5885	16.564	20.086	19.8185	18.1307	20.6456	20.5618	21.182	21.0081	23.7289	26.3873	26.0704	19.0208	20.1422	23.167	25.0646	21.5213	25.4715	25.6563	25.6025	24.7998	25.9811	26.1892	20.4141	22.8343	23.1214	23.4425	23.1859	22.844
[truncated: 171 more columns]
