# Supplementary material for: Plasma Profiling of Acute Myeloid Leukemia With Fever‐ and Infection‐Related Complications During Chemotherapy‐Induced Neutropenia
Source: Cancer Rep (Hoboken). 2024 Oct 23;7(10):e70024. doi: 10.1002/cnr2.70024 (PMC11498059; doi:10.1002/cnr2.70024)
Supplement: Supplementary file 7 — Table S6: Coefficient of variation versus Log fold change from time point 1 against the average of subsequent time points. [file CNR2-7-e70024-s002.xlsx]

## Sheet: Coeffiecientofvarientanalysis
TableS6:Coefficient of variation versus Log fold change from time point 1 against the average of subsequent time points
Patient	Gene	Protein.IDs	LogFoldChange(LFC)	Coefficient of variation (CV)
BIOM002	IGLV3-9	A0A075B6K5	0.00197944	15.8257
	IGKV2D-28	A0A5H1ZRS2;A0A075B6P5;P01615	0.0017874	7.24573
	IGKV2D-29;IGKV2D-26	A0A5H1ZRS9;A0A075B6S2;A0A0A0MRZ7	0.242033	17.0195
	IGFBP3	A6XND1;A6XND0;P17936;H0Y5K2;B3KWK7;H0Y485;C9JMX4	-1.10188	77.2952
	APOC3	B0YIW2;P02656	0.0836033	7.42998
	FBLN1	B1AHL2;H7C1M6	0.26391	18.8254
	CFB	B4E1Z4;P00751;A0A0G2JH38;H7C5H1;C9JRT3;H7C526;A0A0G2JHM4;A0A0G2JJ82;F8WCJ9;A0A0G2JJM0	0.0681656	4.9701
	ITIH4	B7ZKJ8	0.272623	13.518
	APOD	C9JF17;P05090;C9JX71;F8WBT9	0.134491	11.7885
	IGKV2-24;IGKV2D-24	A0A0C4DH68;A0A075B6R9	0.0179649	6.45525
		CON__P00761	0.319898	19.2876
	IGKV1-27	A0A075B6S5	-0.662574	39.9123
	ALB	CON__P02768-1;P02768;B7WNR0;H0YA55;D6RHD5;C9JKR2	0.0146976	5.39749
		CON__P02769	4.46722	185.467
		CON__Q32PJ2	0.673994	53.2364
	C1QB	D6R934;P02746;A0A0A0MSV6;D6RGJ1	0.748667	28.8733
	HGFAC	Q04756;D6RAR4;CON__ENSEMBL:ENSBTAP00000023055	0.341457	24.4902
	GC	D6RF35;P02774;D6RBJ7;D6RF20;CON__Q3MHN5;CON__ENSEMBL:ENSBTAP00000018229	0.0216619	4.54388
	IGHV1OR15-1	A0A075B7D0	-0.0404677	17.3416
	PROC	E7END6;P04070;H7BYX9;E7ENR9	0.2423	20.9691
	CFI	E7ETH0;G3XAM2;P05156;A0A2R8Y3M9;A0A087X0I2;D6R9Z8	0.0366992	8.05464
	SERPI010	G3V2W1;Q9UK55	-0.250046	13.9285
	MST1	P26927;G3XAK1;H7C0F8	-0.0915034	11.4929
	FCGR3A	H0Y755;P08637;A0A087WZR4;H0Y4U3;A0A3B3ISU3;O75015;C9JC71	0.590247	52.2069
	KLKB1	H0YAC1;P03952;E9PBC5;C9JCT1;C9J075;A0A0C4DGJ9;P20718	0.110992	9.56466
	SHBG	I3L145;P04278;I3L1J1;B4DYU0;A0A0C4DGN2;I3L2X4;I3L4B9;I3L2F1;B0FWH6;B0FWH5;I3L1C1;I3L1G4;B0FWH7;I3L0M1;CON__Q6T181	0.589676	26.5701
	APOC4-APOC2;APOC2	K7ER74;P02655;Q6P163;V9GYJ8;K7EMC3	0.140075	20.9238
	CFD	K7ERG9;P00746	0.39738	25.9661
	APOC1	K7ERI9;P02654;K7EJI9;K7ELM9;K7EPF9;K7EKP1	-0.168161	15.5893
	MASP2	O00187	-0.0586146	24.5002
	IGLV5-45	A0A0G2JSC0;A0A087WSX0	-0.313262	23.2696
	QSOX1	O00391;A8MXT8	0.00559135	4.86352
	APOL1	O14791;B1AH96;B1AH94;B1AH95;F8WCH3;O95236	0.214004	13.3089
	CD5L	O43866	-0.289793	17.0527
	FCN3	O75636	0.380742	30.9753
	ATRN	O75882	0.000183072	9.0279
	APOM	O95445;Q5SRP5	-0.212515	23.717
	TTR	A0A087WT59;P02766	-0.548383	30.9674
	CP	P00450	0.314511	15.376
	F13A1	P00488;Q9NQP5;A6PVK5;H0Y796;H0Y4W5	0.0675517	7.07978
	F2	P00734;E9PIT3;C9JV37;CON__P00735	0.122886	7.88341
	HP	P00738;J3QLC9;H3BS21;J3KRH2;J3QQI8;H3BMJ7	0.369907	15.4741
	HPR	P00739;A0A0A0MRD9;J3KTC3	-0.160726	13.0336
	F9	P00740	0.314345	13.5864
	F10	P00742;Q5JVE8;B7ZBK1;F8WBM7	0.178369	11.8748
	PLG	P00747;Q5TEH5;A6PVI2;CON__P06868;Q02325;Q15195	-0.0146859	3.32926
	F12	P00748	-0.0574507	11.5939
	SERPINC1	P01008;Q8TCE1	-0.0775121	5.11226
	SERPI01	P01009	0.254259	12.081
	SERPI03	P01011;G3V595;A0A087WY93	0.217267	9.85549
	AGT	P01019	0.435329	21.0733
	A2M	P01023;F8W7L3;H0YFH1;F5H1E8	0.231149	16.2701
	C3	P01024;M0QYC8;M0QXZ3;M0R0Q9;O95568	0.207731	11.6393
	C5	P01031	0.130636	7.48544
	CST3	P01034	0	33.5435
	KNG1	P01042	0.0899062	7.0236
	IGJ;JCHAIN	P01591;D6RD17;D6RHJ6;C9JA05	-0.204634	13.2201
		P04432;P01597	-0.162152	12.1163
		P01599	0.52005	20.4932
	IGKV1-5	P01602	0.0440096	4.6083
		P01619	-0.091311	14.6007
		P01624	-0.100437	6.50111
		P01700	0.190051	10.5375
		P01701	-0.353133	23.7989
		P01703	0.0530927	5.52229
		P01706	-0.0448159	20.5049
		P01714	-0.00254713	8.79486
		P01717	0.252824	28.9873
		P0DP03;P01768	-0.0892115	9.9878
		P01780	0.209799	16.2693
		P01782;P0DP04	-0.214666	12.172
	PIGR	P01833	0.86455	32.0628
	IGKC	P01834;A0A5H1ZRQ3	0.0614819	5.60481
	IGHG1	P01857;A0A0A0MS08;A0A0A0MS07	0.0483459	5.4992
	IGHG2	P01859;A0A286YEY4	0.0772776	9.26863
	IGHM	P01871	-0.165226	10.3294
	IGHA1	P01876;A0A286YEY1	-0.0294666	7.55133
	IGHD	P01880;A0A0A0MS09	-0.482861	26.5999
	APOA1	P02647;F8W696;CON__P15497	-0.0679003	8.81645
	APOE	P02649;H0Y7L5;E9PEV4;E7ERP7	0.280498	12.9323
	APOA2	V9GYM3;P02652;V9GYG9;V9GYE3;V9GYC1;V9GYS1	-0.210092	22.5321
	FGA	P02671;A0A087WUA0;CON__P02672	0.0142782	4.72531
	FGB	P02675;D6REL8	-0.0426491	7.56145
	FGG	P02679;C9JC84;C9JEU5	0.0908888	9.06153
	CRP	P02741;Q5VVP7;C9JRE9	0.168267	10.3501
	APCS	P02743	0.314363	15.0896
	C1QA	P02745;X6RLJ0	0.272318	28.4393
	C1QC	P02747	0.212367	11.692
	C9	P02748;REV__Q4AC99	0.0554608	3.48064
	APOH	P02749;J3QLI0;J3QRN2;J3KS17;CON__P17690	0.187517	10.2322
	LRG1	P02750	0.0294422	9.85949
	FN1	P02751;H0Y7Z1;H0Y4K8	-0.11833	9.53495
	RBP4	Q5VY30;P02753	-0.380819	20.1812
	AMBP	P02760;S4R471	0.136062	8.11462
	ORM1	P02763	0.292764	16.8458
	AHSG	P02765;C9JV77	-0.00955157	8.84986
	IGLV4-69	A0A075B6H9	-0.0882543	11.6268
	GPX3	A0A087X1J7;P22352;H0YBE4;E5RG32;H0YC19;O75715	0.499414	31.3194
	TF	P02787;H7C5E8;F8WCI6;F8WEK9;F8WC57	-0.177868	11.0647
	HPX	P02790;Q9BS19	0.111464	8.99231
	F11	P03951;D6RB32;H0Y596;X6R3B1	0.518848	21.7478
	C4BPA	P04003;A6PVY5;F2Z2V7;CON__Q28065	0.160068	8.34121
	VTN	P04004;F5GX75	0.0526564	12.5614
	SAA2-SAA4;SAA4	A0A096LPE2;P35542	-0.339919	30.3895
	APOB	P04114;A8MUN2;A0A669KB70	0.560149	24.7911
	LCAT	P04180;J3QSE5;J3QKT0;I3L1Q6	-0.541362	31.0552
	HRG	P04196	0.00417728	4.2121
	A1BG	P04217;CON__Q2KJF1	0.0586483	6.67038
	VWF	P04275	0.32502	16.0027
	F5	A0A0A0MRJ7;P12259	0.273905	18.7774
		P04430	-0.0822113	21.5667
	IGKV3D-11	P04433;A0A0A0MRZ8	-0.332215	17.505
	SERPI05	P05154;G3V264;G3V2M1;G3V482;G3V265;G3V5I3;G3V4B4;G3V3F5	0	27.3283
	SERPING1	P05155;H9KV48;E9PGN7;H0YCA1;C9JZJ9;A0A087WUD9;B5MCB9	0.329003	21.7632
	F13B	P05160;A0A3B3IS66;CON__Q2TBQ1	-0.0761047	7.9122
	CLEC3B	P05452;E9PHK0	0.38226	21.2524
	SERPI07	P05543	0.0905412	9.48347
	SERPIND1	P05546;CON__ENSEMBL:ENSBTAP00000018574	0.237059	21.8499
	BCHE	P06276;F8WF14;F8WEX7;H0Y885;H7C4Y0	-0.247181	15.2631
		P06310	-0.297528	20.2268
	IGKV4-1	P06312	-0.172908	11.0334
	IGHV4-61	P06331;P0DP06;A0A0C4DH41;P01825;P01824;A0A0J9YWU9	-0.0685636	6.80758
	GSN	P06396;A0A0A0MS51;A0A0A0MT01;Q5T0I0;A0A0U1RQL8;Q5T0H8;REV__H0YJM7;REV__A0A6Q8PG26;REV__Q6TDU7;REV__F8W8F9	-0.111872	7.66701
	C2	P06681;A0A0G2JL69;A0A0G2JIE7;H0Y3H6;B4DQI1;E9PDZ0;A0A0G2JK28;Q8N6L6;H0Y868;F2Z3N2;A0A0G2JI59;C9JYQ5;A2ABG0	0.346845	21.6461
	APOA4	P06727	-0.532378	49.6668
	C8A	P07357	-0.132699	10.347
	C8B	P07358	0.0991227	7.90616
	C8G	P07360;A0A3B3ITK5	0.110534	14.0742
	IGHV3-49	A0A0A0MS15	0.345027	20.7695
	SERPI06	P08185;G3V350;G3V4V7	0.106676	6.39617
	LPA	P08519;A0A087WWY0;Q16609	-0.336238	37.4506
	CD14	P08571;D6RFL4;E7EVL5	-0.0841734	9.57988
	CFH	P08603	0.126352	7.22684
	SERPINF2	P08697;A0A0G2JPA8;C9JMH6;A0A0J9YY65;C9JPV4;A0A0J9YWQ3;CON__P28800	0.163974	10.5497
	C1S	P09871;F8WCZ6;A0A087X232;H0Y5D1;F5H7T4;B5MCV4	0.259033	11.3509
	C4A	P0C0L4	0.148807	17.8393
	C4B	P0C0L5;F5GXS0;A0A3B3ISA6	0.0992949	8.94653
	SAA1	P0DJI8;E9PQD6;A0A3B3ISW8;E9PR14;G3V1D9	-0.00667924	12.8235
	SAA2	P0DJI9	0.273236	21.3971
		P0DOY3	0.110187	9.16996
	C7	P10643;B4DLR2;A0A0D9SEN1;Q12884	0.143432	7.08096
	CLU	P10909;H0YLK8;H0YC35;E7ETB4;E7ERK6;H0YAS8;E5RJZ5;E5RGB0;E5RH61;E5RG36	0.0238806	8.69664
	IGKV6D-21	A0A0A0MT36;A0A0C4DH26	0.243281	11.1376
	MBL2	P11226	-0.379344	42.5326
	CETP	P11597;H3BRJ9	-0.644575	45.4008
	C6	P13671;C9JC72	0.0598939	4.22342
	CPN1	P15169;B1AP58;CON__Q2KJ83	0.0403614	12.291
	IGLV8-61	A0A075B6I0	-0.10677	12.6658
	LBP	P18428	0.650696	29.5822
	ORM2	P19652	0.0706558	22.2475
	ITIH2	P19823;Q5T985;Q5T987	-0.176334	8.89458
	ITIH1	P19827;H7C0N0;F8WAS2;CON__Q0VCM5;H7C5I0;B5MCP1	-0.168089	9.35463
	PZP	P20742;F5GXY0	0.00163369	43.375
	C4BPB	P20851;Q5VVQ7	0.310316	16.8855
	CPN2	P22792	0.0260599	7.60722
	PROZ	P22891	0	24.0991
		P23083	0.40866	25.5337
	FBLN1	P23142;CON__ENSEMBL:ENSBTAP00000016046;B1AHM7;B1AHM9;B1AHN3;B1AHM6;B1AHM8;A0A0U1RRA4	0.467638	21.8263
	IGHV6-1	A0A0B4J1U7	0.119589	15.6067
	AZGP1	P25311;C9JEV0;H7BZJ8	0.142985	9.15358
	PON1	P27169;F8WF42	-0.134352	9.74253
	CFP	P27918;E9PAQ1;C9J7V5	0.410895	17.8401
	SERPI04	P29622	0.138524	9.05551
	IGHV3-15	A0A0B4J1V0	-0.0358843	14.266
	CDH5	P33151;I3L1J2;H3BPG1;H3BR11;H3BR64	0	16.0329
	IGFALS	P35858	-0.626995	36.7737
	SERPINF1	P36955;I3L4N7;CON__Q95121;I3L4Z0;I3L4F9;I3L107;I3L2R7;I3L3Z3;I3L425;I3L1U4	-0.0995225	7.01957
	BTD	P43251;A0A5F9ZH80;C9JSN9;A0A5F9ZH15;A0A5F9ZH97;A0A5F9ZHE9;A0A5F9ZHR1;A0A2R8Y5J9;A0A5F9ZH57	-0.182211	22.0905
	AFM	P43652	-0.459597	25.0718
	MASP1	P48740;F8W876;C9JMA2	-0.481529	39.8077
	LUM	P51884	-0.241294	17.2494
	IGHV2-26	A0A0B4J1V2;A0A0B4J2B6	-0.267536	16.0693
	APOC4	P55056	0.525437	26.7206
	PLTP	P55058	-0.00583695	26.3808
	ACTB	P60709;E7EVS6;A0A2R8Y793;A0A6Q8PFE4;G5E9R0;A0A6Q8PH58;A0A2R8YGF8;C9JUM1;C9JZR7;C9JTX5;A0A2R8YEA7;A0A2R8YFE2;Q9BYX7;A0A6Q8PGD7;F8WCH0	0.695398	47.5547
	B2M	P61769;H0YLF3;F5H6I0	0.506421	76.3599
	HBB	P68871;A0A2R8Y7R2;F8W6P5;A0A0J9YWK4	1.72471	65.11
	HBA1;HBA2	P69905;G3V1N2;A0A2R8Y7C0	1.90194	71.9115
	GPLD1	P80108	-0.863759	55.2564
	IGHV3-74	A0A0B4J1X5	0.185769	11.9381
		P80748	0.00658662	5.44937
	CFHR3	Q02985;A0A087WYK9;Q6NSD3	-0.397386	23.7485
	CFHR1	Q03591;B1AKG0	0.2313	13.3514
	ITIH3	Q06033;A0A087WW43;E7ET33;CON__Q0V8M9	0.164317	9.60481
	LGALS3BP	Q08380;K7EP36;K7ESM3;K7EKQ5;K7ERZ6;K7EJD3;K7ES75;K7EN99;K7EJY8;K7EQT9	0.38589	17.6373
	FGL1	Q08830	0.132267	26.103
	EFEMP1	Q12805;A0A0U1RQV3;Q580Q6;C9JQX7;C9J4J8;C9JPZ9;C9JUM4	0.562708	24.074
	APOF	Q13790	-0.189994	13.127
	HABP2	Q14520	0.354806	17.0437
	IGLL5;IGLC1	A0A0B4J231;B9A064;A0A5H1ZRQ4;P0CG04	-0.0459644	10.9086
	FCN2	Q15485	0.0509411	20.5564
	TGFBI	Q15582;H0Y8L3;S4R3C6;H0YAB8;H0Y8M8	0.0700015	15.7776
	ADIPOQ	Q15848	0	0
	ECM1	Q16610	0.0186254	7.97194
	PI16	Q6UXB8	0	0
	PRG4	Q92954;E9PLR3	0.250868	12.018
	CPB2	Q96IY4;A0A087WSY5;A0A6Q8PHS9;A0A6Q8PG06	-0.316354	18.7556
	CNDP1	Q96KN2;J3KRP0	0.483935	22.7593
	PGLYRP2	Q96PD5;M0R2W8;M0QYW3	0.0635896	19.6208
	CFHR5	Q9BXR6	0.311136	28.3194
	C1RL	Q9NZP8;H0YFL7;F5GWF3;F5H7C8;F5H6S5;H0YGP8;F5H2Z5	0.0649958	9.8095
	FETUB	Q9UGM5;E9PG08;F8WEP7;F8WAW1;C9JC68	0.239281	18.8841
	FCGBP	Q9Y6R7;A0A087WXI2;A0A087WUZ2	1.21338	42.1594
	IGHV4-28	A0A0C4DH34	-0.0860664	8.53738
	IGHV3-35	A0A0C4DH35	0.47361	30.5425
	IGHV5-51	A0A0C4DH38	-0.164755	17.4946
		A0A0C4DH43;P01814	-0.907723	59.5106
	IGKV1-6	A0A0C4DH72	0.49163	41.73
		A0A0G2JMB2	-0.0250636	5.16826
		A0A0G2JRQ6	0.00497888	9.9514
		A0A0J9YXX1	0.647094	25.8684
	PROS1	A0A3B3ISJ1;A0A0S2Z4L3;P07225;G5E9F8;A0A3B3IRK9;A0A3B3IUA6;CON__P07224;C9K0R0	0.0499458	7.6069
	SEPP1	P49908;A0A182DWH7;A0A182DWH8	-0.203675	17.4494
	IGLV3-10	A0A075B6K4	0.193631	12.3502
	IGHG4	P01861;A0A286YFJ8;CON__ENSEMBL:ENSBTAP00000024466	-0.123909	11.853
		A0A2Q2TTZ9;P01594;P01593	-0.115326	7.83471
	CFHR2	A0A3B3IQ51;P36980;V9GYE7;A0A3B3ISW6;A0A3B3IS00;A0A3B3IRW0	0.281538	20.318
	C1R	A0A3B3ISR2;B4DPQ0;P00736;F5H2D0;A0A3B3ITU4;F5H1V0;F5H6Y3;F5H3N3;F5H3A3;F5H1N6;F5GWL0	0.153731	10.2125
	IGHV3-72	A0A4W8ZXM2;A0A0B4J1Y9	0.0633472	10.6453
	IGHG3	A0A4W9A917;P01860;A0A286YES1	-0.0401029	8.89472
BIOM003	IGLV3-9	A0A075B6K5	-0.511923	42.1139
	IGKV2D-28	A0A5H1ZRS2;A0A075B6P5;P01615	0.138053	25.6911
	IGKV2D-29;IGKV2D-26	A0A5H1ZRS9;A0A075B6S2;A0A0A0MRZ7	0.155184	53.3828
	IGFBP3	A6XND1;A6XND0;P17936;H0Y5K2;B3KWK7;H0Y485;C9JMX4	-0.198921	43.8854
	APOC3	B0YIW2;P02656	0.548424	27.0947
	FBLN1	B1AHL2;H7C1M6	-0.204736	58.3616
	CFB	B4E1Z4;P00751;A0A0G2JH38;H7C5H1;C9JRT3;H7C526;A0A0G2JHM4;A0A0G2JJ82;F8WCJ9;A0A0G2JJM0	-0.0589134	38.2152
	ITIH4	B7ZKJ8	-0.0721659	32.9115
	APOD	C9JF17;P05090;C9JX71;F8WBT9	0.430259	40.7398
	IGKV2-24;IGKV2D-24	A0A0C4DH68;A0A075B6R9	0.119285	87.0734
		CON__P00761	-0.126005	22.8169
	IGKV1-27	A0A075B6S5	-0.0603662	29.0876
	ALB	CON__P02768-1;P02768;B7WNR0;H0YA55;D6RHD5;C9JKR2	0.0195234	29.7241
		CON__P02769	0.384259	65.9815
		CON__Q32PJ2	0.569425	63.2782
	C1QB	D6R934;P02746;A0A0A0MSV6;D6RGJ1	-0.0495787	30.6797
	HGFAC	Q04756;D6RAR4;CON__ENSEMBL:ENSBTAP00000023055	0.0812985	44.5283
	GC	D6RF35;P02774;D6RBJ7;D6RF20;CON__Q3MHN5;CON__ENSEMBL:ENSBTAP00000018229	0.0375186	42.3317
	IGHV1OR15-1	A0A075B7D0	-0.437487	56.5733
	PROC	E7END6;P04070;H7BYX9;E7ENR9	-0.410408	48.0166
	CFI	E7ETH0;G3XAM2;P05156;A0A2R8Y3M9;A0A087X0I2;D6R9Z8	-0.153754	36.2078
	SERPI010	G3V2W1;Q9UK55	-0.279915	27.8273
	MST1	P26927;G3XAK1;H7C0F8	0	0
	FCGR3A	H0Y755;P08637;A0A087WZR4;H0Y4U3;A0A3B3ISU3;O75015;C9JC71	0.188766	44.5505
	KLKB1	H0YAC1;P03952;E9PBC5;C9JCT1;C9J075;A0A0C4DGJ9;P20718	0.34109	39.1378
	SHBG	I3L145;P04278;I3L1J1;B4DYU0;A0A0C4DGN2;I3L2X4;I3L4B9;I3L2F1;B0FWH6;B0FWH5;I3L1C1;I3L1G4;B0FWH7;I3L0M1;CON__Q6T181	1.62387	102.066
	APOC4-APOC2;APOC2	K7ER74;P02655;Q6P163;V9GYJ8;K7EMC3	0.586679	25.8021
	CFD	K7ERG9;P00746	1.01897	55.4415
	APOC1	K7ERI9;P02654;K7EJI9;K7ELM9;K7EPF9;K7EKP1	0.468718	27.7635
	MASP2	O00187	0.124292	29.9099
	IGLV5-45	A0A0G2JSC0;A0A087WSX0	0.250679	51.0174
	QSOX1	O00391;A8MXT8	0.329522	44.0264
	APOL1	O14791;B1AH96;B1AH94;B1AH95;F8WCH3;O95236	0.041459	37.3767
	CD5L	O43866	-0.0485056	47.2571
	FCN3	O75636	0.0346104	39.4434
	ATRN	O75882	0.335359	51.5745
	APOM	O95445;Q5SRP5	0.259549	30.8594
	TTR	A0A087WT59;P02766	-0.336607	32.3636
	CP	P00450	0.344216	43.5048
	F13A1	P00488;Q9NQP5;A6PVK5;H0Y796;H0Y4W5	0.158573	37.2394
	F2	P00734;E9PIT3;C9JV37;CON__P00735	-0.0971631	34.4823
	HP	P00738;J3QLC9;H3BS21;J3KRH2;J3QQI8;H3BMJ7	-0.494439	42.0901
	HPR	P00739;A0A0A0MRD9;J3KTC3	0.07658	35.4801
	F9	P00740	-0.0676303	29.977
	F10	P00742;Q5JVE8;B7ZBK1;F8WBM7	-0.245681	30.3714
	PLG	P00747;Q5TEH5;A6PVI2;CON__P06868;Q02325;Q15195	-0.0714656	42.3328
	F12	P00748	0.0943433	37.4718
	SERPINC1	P01008;Q8TCE1	-0.287889	26.7212
	SERPI01	P01009	0.219762	39.1635
	SERPI03	P01011;G3V595;A0A087WY93	-0.125351	37.3925
	AGT	P01019	0.603443	50.712
	A2M	P01023;F8W7L3;H0YFH1;F5H1E8	0.108324	29.4894
	C3	P01024;M0QYC8;M0QXZ3;M0R0Q9;O95568	-0.15039	28.3212
	C5	P01031	-0.0508658	31.9674
	CST3	P01034	0	87.9182
	KNG1	P01042	0.35975	39.4915
	IGJ;JCHAIN	P01591;D6RD17;D6RHJ6;C9JA05	0.0889442	26.3714
		P04432;P01597	0.206521	59.0091
		P01599	-0.0863743	31.9536
	IGKV1-5	P01602	0.1968	35.0977
		P01619	-0.0616166	37.5876
		P01624	0.376165	51.1311
		P01700	-0.0450427	42.6358
		P01701	0.324783	47.59
		P01703	0.536845	47.1472
		P01706	0.414869	33.5179
		P01714	0.330428	22.6384
		P01717	0.577638	26.1479
		P0DP03;P01768	-0.280045	53.1673
		P01780	-0.271768	23.4026
		P01782;P0DP04	0.188422	51.4082
	PIGR	P01833	1.96729	68.2674
	IGKC	P01834;A0A5H1ZRQ3	0.027756	24.4069
	IGHG1	P01857;A0A0A0MS08;A0A0A0MS07	-0.0474038	27.1139
	IGHG2	P01859;A0A286YEY4	-0.0475045	40.1141
	IGHM	P01871	0.0515147	36.718
	IGHA1	P01876;A0A286YEY1	-0.0203228	30.7284
	IGHD	P01880;A0A0A0MS09	0	69.0314
	APOA1	P02647;F8W696;CON__P15497	0.643239	37.9455
	APOE	P02649;H0Y7L5;E9PEV4;E7ERP7	0.215203	42.744
	APOA2	V9GYM3;P02652;V9GYG9;V9GYE3;V9GYC1;V9GYS1	0.511466	37.8432
	FGA	P02671;A0A087WUA0;CON__P02672	0.145581	43.4047
	FGB	P02675;D6REL8	0.109981	39.4258
	FGG	P02679;C9JC84;C9JEU5	0.129502	33.9142
	CRP	P02741;Q5VVP7;C9JRE9	0.0903639	74.562
	APCS	P02743	-0.313942	28.4666
	C1QA	P02745;X6RLJ0	0.0173576	38.1473
	C1QC	P02747	-0.343417	37.9817
	C9	P02748;REV__Q4AC99	-0.308545	40.2129
	APOH	P02749;J3QLI0;J3QRN2;J3KS17;CON__P17690	-0.188153	40.843
	LRG1	P02750	0.16083	43.1957
	FN1	P02751;H0Y7Z1;H0Y4K8	-0.0769056	34.0908
	RBP4	Q5VY30;P02753	-0.169877	32.3083
	AMBP	P02760;S4R471	-0.0823894	39.5911
	ORM1	P02763	-0.0735393	34.6091
	AHSG	P02765;C9JV77	0.148991	37.6976
	IGLV4-69	A0A075B6H9	-0.0863569	40.3175
	GPX3	A0A087X1J7;P22352;H0YBE4;E5RG32;H0YC19;O75715	-0.0598602	54.8067
	TF	P02787;H7C5E8;F8WCI6;F8WEK9;F8WC57	0.00357024	34.8248
	HPX	P02790;Q9BS19	0.160571	38.6809
	F11	P03951;D6RB32;H0Y596;X6R3B1	0.024789	33.014
	C4BPA	P04003;A6PVY5;F2Z2V7;CON__Q28065	-0.150557	32.0453
	VTN	P04004;F5GX75	-0.0521607	36.4838
	SAA2-SAA4;SAA4	A0A096LPE2;P35542	-0.00812221	40.9341
	APOB	P04114;A8MUN2;A0A669KB70	0.14985	28.8421
	LCAT	P04180;J3QSE5;J3QKT0;I3L1Q6	0.243953	48.079
	HRG	P04196	0.0655217	48.5765
	A1BG	P04217;CON__Q2KJF1	0.205723	51.5377
	VWF	P04275	0.400677	39.1302
	F5	A0A0A0MRJ7;P12259	-0.83077	44.645
		P04430	-0.0147504	56.2221
	IGKV3D-11	P04433;A0A0A0MRZ8	-0.241549	25.4347
	SERPI05	P05154;G3V264;G3V2M1;G3V482;G3V265;G3V5I3;G3V4B4;G3V3F5	-0.354158	40.3436
	SERPING1	P05155;H9KV48;E9PGN7;H0YCA1;C9JZJ9;A0A087WUD9;B5MCB9	-0.124904	40.8939
	F13B	P05160;A0A3B3IS66;CON__Q2TBQ1	-0.0235128	39.5682
	CLEC3B	P05452;E9PHK0	-0.053476	23.653
	SERPI07	P05543	0.47672	31.5616
	SERPIND1	P05546;CON__ENSEMBL:ENSBTAP00000018574	-0.213818	31.893
	BCHE	P06276;F8WF14;F8WEX7;H0Y885;H7C4Y0	0.0930095	48.6858
		P06310	-0.276166	72.353
	IGKV4-1	P06312	0.0106106	31.0117
	IGHV4-61	P06331;P0DP06;A0A0C4DH41;P01825;P01824;A0A0J9YWU9	-0.471777	22.3143
	GSN	P06396;A0A0A0MS51;A0A0A0MT01;Q5T0I0;A0A0U1RQL8;Q5T0H8;REV__H0YJM7;REV__A0A6Q8PG26;REV__Q6TDU7;REV__F8W8F9	0.120573	39.367
	C2	P06681;A0A0G2JL69;A0A0G2JIE7;H0Y3H6;B4DQI1;E9PDZ0;A0A0G2JK28;Q8N6L6;H0Y868;F2Z3N2;A0A0G2JI59;C9JYQ5;A2ABG0	0.0637928	32.3758
	APOA4	P06727	0.434311	55.2213
	C8A	P07357	-0.205151	41.5913
	C8B	P07358	-0.0719469	36.689
	C8G	P07360;A0A3B3ITK5	-0.140841	44.6935
	IGHV3-49	A0A0A0MS15	-0.123181	35.6703
	SERPI06	P08185;G3V350;G3V4V7	0.628183	38.5708
	LPA	P08519;A0A087WWY0;Q16609	0	81.5404
	CD14	P08571;D6RFL4;E7EVL5	0.0398193	69.3463
	CFH	P08603	-0.0942513	30.9446
	SERPINF2	P08697;A0A0G2JPA8;C9JMH6;A0A0J9YY65;C9JPV4;A0A0J9YWQ3;CON__P28800	-0.025494	33.7561
	C1S	P09871;F8WCZ6;A0A087X232;H0Y5D1;F5H7T4;B5MCV4	-0.026166	36.8238
	C4A	P0C0L4	-0.20804	22.4459
	C4B	P0C0L5;F5GXS0;A0A3B3ISA6	-0.175696	31.6427
	SAA1	P0DJI8;E9PQD6;A0A3B3ISW8;E9PR14;G3V1D9	1.30294	105.125
	SAA2	P0DJI9	1.88356	105.128
		P0DOY3	0.0120518	34.1746
	C7	P10643;B4DLR2;A0A0D9SEN1;Q12884	-0.180672	36.87
	CLU	P10909;H0YLK8;H0YC35;E7ETB4;E7ERK6;H0YAS8;E5RJZ5;E5RGB0;E5RH61;E5RG36	-0.0151176	43.5839
	IGKV6D-21	A0A0A0MT36;A0A0C4DH26	0.00866876	24.0815
	MBL2	P11226	-0.0697471	29.7363
	CETP	P11597;H3BRJ9	-0.185271	45.2562
	C6	P13671;C9JC72	-0.24823	31.7999
	CPN1	P15169;B1AP58;CON__Q2KJ83	0.0435502	33.7584
	IGLV8-61	A0A075B6I0	0.137884	35.5288
	LBP	P18428	-0.0513376	46.8246
	ORM2	P19652	-0.0277172	27.9261
	ITIH2	P19823;Q5T985;Q5T987	0.182286	49.6635
	ITIH1	P19827;H7C0N0;F8WAS2;CON__Q0VCM5;H7C5I0;B5MCP1	-0.0103046	38.6272
	PZP	P20742;F5GXY0	1.86246	81.8276
	C4BPB	P20851;Q5VVQ7	-0.157172	30.4774
	CPN2	P22792	0.18979	32.664
	PROZ	P22891	0	45.2215
		P23083	0	36.8879
	FBLN1	P23142;CON__ENSEMBL:ENSBTAP00000016046;B1AHM7;B1AHM9;B1AHN3;B1AHM6;B1AHM8;A0A0U1RRA4	0.173143	41.4472
	IGHV6-1	A0A0B4J1U7	0	46.3166
	AZGP1	P25311;C9JEV0;H7BZJ8	-0.180965	39.7023
	PON1	P27169;F8WF42	-0.0483347	27.5403
	CFP	P27918;E9PAQ1;C9J7V5	0.158504	33.5181
	SERPI04	P29622	-0.162864	35.1929
	IGHV3-15	A0A0B4J1V0	0.144252	53.9606
	CDH5	P33151;I3L1J2;H3BPG1;H3BR11;H3BR64	0.267754	51.3471
	IGFALS	P35858	0.367292	36.8712
	SERPINF1	P36955;I3L4N7;CON__Q95121;I3L4Z0;I3L4F9;I3L107;I3L2R7;I3L3Z3;I3L425;I3L1U4	-0.14449	33.9016
	BTD	P43251;A0A5F9ZH80;C9JSN9;A0A5F9ZH15;A0A5F9ZH97;A0A5F9ZHE9;A0A5F9ZHR1;A0A2R8Y5J9;A0A5F9ZH57	0.961569	41.0368
	AFM	P43652	0.282783	42.3942
	MASP1	P48740;F8W876;C9JMA2	-0.0892013	26.8528
	LUM	P51884	0.511977	44.6886
	IGHV2-26	A0A0B4J1V2;A0A0B4J2B6	-0.122702	58.4228
	APOC4	P55056	0.195969	39.681
	PLTP	P55058	0.28388	57.6166
	ACTB	P60709;E7EVS6;A0A2R8Y793;A0A6Q8PFE4;G5E9R0;A0A6Q8PH58;A0A2R8YGF8;C9JUM1;C9JZR7;C9JTX5;A0A2R8YEA7;A0A2R8YFE2;Q9BYX7;A0A6Q8PGD7;F8WCH0	-0.296336	43.6769
	B2M	P61769;H0YLF3;F5H6I0	-0.0956862	42.9497
	HBB	P68871;A0A2R8Y7R2;F8W6P5;A0A0J9YWK4	1.44478	97.166
	HBA1;HBA2	P69905;G3V1N2;A0A2R8Y7C0	1.28731	89.3145
	GPLD1	P80108	0.336039	38.0519
	IGHV3-74	A0A0B4J1X5	0.18513	45.6856
		P80748	0.00745924	44.4693
	CFHR3	Q02985;A0A087WYK9;Q6NSD3	-0.0749361	55.3591
	CFHR1	Q03591;B1AKG0	-0.266906	32.0291
	ITIH3	Q06033;A0A087WW43;E7ET33;CON__Q0V8M9	0.334919	44.6658
	LGALS3BP	Q08380;K7EP36;K7ESM3;K7EKQ5;K7ERZ6;K7EJD3;K7ES75;K7EN99;K7EJY8;K7EQT9	0.493056	42.2834
	FGL1	Q08830	0.135901	51.8631
	EFEMP1	Q12805;A0A0U1RQV3;Q580Q6;C9JQX7;C9J4J8;C9JPZ9;C9JUM4	0.130339	64.5555
	APOF	Q13790	-0.150669	33.4193
	HABP2	Q14520	-0.0782721	51.4314
	IGLL5;IGLC1	A0A0B4J231;B9A064;A0A5H1ZRQ4;P0CG04	-0.00105307	46.7113
	FCN2	Q15485	1.09605	36.7698
	TGFBI	Q15582;H0Y8L3;S4R3C6;H0YAB8;H0Y8M8	0.249445	48.1207
	ADIPOQ	Q15848	0	41.5705
	ECM1	Q16610	0.0880251	40.6975
	PI16	Q6UXB8	-1.12316	54.2978
	PRG4	Q92954;E9PLR3	-0.0130505	58.6179
	CPB2	Q96IY4;A0A087WSY5;A0A6Q8PHS9;A0A6Q8PG06	0.137793	28.0796
	CNDP1	Q96KN2;J3KRP0	0.490905	32.9678
	PGLYRP2	Q96PD5;M0R2W8;M0QYW3	-0.11273	46.779
	CFHR5	Q9BXR6	-0.386549	47.5738
	C1RL	Q9NZP8;H0YFL7;F5GWF3;F5H7C8;F5H6S5;H0YGP8;F5H2Z5	-0.093351	47.0403
	FETUB	Q9UGM5;E9PG08;F8WEP7;F8WAW1;C9JC68	0	52.48
	FCGBP	Q9Y6R7;A0A087WXI2;A0A087WUZ2	3.21428	84.0215
	IGHV4-28	A0A0C4DH34	0.261467	32.4069
	IGHV3-35	A0A0C4DH35	1.06097	54.2215
	IGHV5-51	A0A0C4DH38	-0.206862	34.742
		A0A0C4DH43;P01814	0.586845	77.2089
	IGKV1-6	A0A0C4DH72	-0.281709	48.8301
		A0A0G2JMB2	-0.106969	39.1247
		A0A0G2JRQ6	-0.135484	33.5248
		A0A0J9YXX1	-0.346054	29.9702
	PROS1	A0A3B3ISJ1;A0A0S2Z4L3;P07225;G5E9F8;A0A3B3IRK9;A0A3B3IUA6;CON__P07224;C9K0R0	-0.0110209	38.7469
	SEPP1	P49908;A0A182DWH7;A0A182DWH8	0.438442	55.5319
	IGLV3-10	A0A075B6K4	-0.000922221	45.3858
	IGHG4	P01861;A0A286YFJ8;CON__ENSEMBL:ENSBTAP00000024466	-0.0203977	37.3066
		A0A2Q2TTZ9;P01594;P01593	-0.0583491	23.8998
	CFHR2	A0A3B3IQ51;P36980;V9GYE7;A0A3B3ISW6;A0A3B3IS00;A0A3B3IRW0	0.158071	33.5056
	C1R	A0A3B3ISR2;B4DPQ0;P00736;F5H2D0;A0A3B3ITU4;F5H1V0;F5H6Y3;F5H3N3;F5H3A3;F5H1N6;F5GWL0	-0.117993	36.9613
	IGHV3-72	A0A4W8ZXM2;A0A0B4J1Y9	0.0604974	18.5539
	IGHG3	A0A4W9A917;P01860;A0A286YES1	-0.141739	26.9064
BIOM004	IGLV3-9	A0A075B6K5	1.00641	45.9108
	IGKV2D-28	A0A5H1ZRS2;A0A075B6P5;P01615	0.356138	33.8111
	IGKV2D-29;IGKV2D-26	A0A5H1ZRS9;A0A075B6S2;A0A0A0MRZ7	0.24363	29.0703
	IGFBP3	A6XND1;A6XND0;P17936;H0Y5K2;B3KWK7;H0Y485;C9JMX4	0.235963	31.2396
	APOC3	B0YIW2;P02656	0.696245	46.9765
	FBLN1	B1AHL2;H7C1M6	0.21331	23.1019
	CFB	B4E1Z4;P00751;A0A0G2JH38;H7C5H1;C9JRT3;H7C526;A0A0G2JHM4;A0A0G2JJ82;F8WCJ9;A0A0G2JJM0	0.511822	40.7701
	ITIH4	B7ZKJ8	0.616333	35.0972
	APOD	C9JF17;P05090;C9JX71;F8WBT9	0.182189	32.6238
	IGKV2-24;IGKV2D-24	A0A0C4DH68;A0A075B6R9	0.352621	35.1969
		CON__P00761	0.182402	9.96802
	IGKV1-27	A0A075B6S5	0.301362	25.1491
	ALB	CON__P02768-1;P02768;B7WNR0;H0YA55;D6RHD5;C9JKR2	0.126146	19.381
		CON__P02769	0.334873	38.755
		CON__Q32PJ2	-0.029027	30.5176
	C1QB	D6R934;P02746;A0A0A0MSV6;D6RGJ1	0.346851	26.8446
	HGFAC	Q04756;D6RAR4;CON__ENSEMBL:ENSBTAP00000023055	0.0855475	44.7358
	GC	D6RF35;P02774;D6RBJ7;D6RF20;CON__Q3MHN5;CON__ENSEMBL:ENSBTAP00000018229	0.374183	32.0745
	IGHV1OR15-1	A0A075B7D0	0.214746	42.173
	PROC	E7END6;P04070;H7BYX9;E7ENR9	0.280636	30.127
	CFI	E7ETH0;G3XAM2;P05156;A0A2R8Y3M9;A0A087X0I2;D6R9Z8	0.40064	37.0737
	SERPI010	G3V2W1;Q9UK55	0.209496	26.6201
	MST1	P26927;G3XAK1;H7C0F8	0.247726	39.8413
	FCGR3A	H0Y755;P08637;A0A087WZR4;H0Y4U3;A0A3B3ISU3;O75015;C9JC71	-0.35245	24.1031
	KLKB1	H0YAC1;P03952;E9PBC5;C9JCT1;C9J075;A0A0C4DGJ9;P20718	0.128457	24.3923
	SHBG	I3L145;P04278;I3L1J1;B4DYU0;A0A0C4DGN2;I3L2X4;I3L4B9;I3L2F1;B0FWH6;B0FWH5;I3L1C1;I3L1G4;B0FWH7;I3L0M1;CON__Q6T181	-0.192576	27.6193
	APOC4-APOC2;APOC2	K7ER74;P02655;Q6P163;V9GYJ8;K7EMC3	1.0463	55.8328
	CFD	K7ERG9;P00746	0.248184	24.1064
	APOC1	K7ERI9;P02654;K7EJI9;K7ELM9;K7EPF9;K7EKP1	0.125568	23.867
	MASP2	O00187	0.330441	39.7814
	IGLV5-45	A0A0G2JSC0;A0A087WSX0	0.0317067	43.3855
	QSOX1	O00391;A8MXT8	-0.685241	33.4379
	APOL1	O14791;B1AH96;B1AH94;B1AH95;F8WCH3;O95236	0.283431	35.8013
	CD5L	O43866	-0.0465185	27.1501
	FCN3	O75636	0.422195	24.3994
	ATRN	O75882	0.321886	37.0311
	APOM	O95445;Q5SRP5	0.0933427	27.5175
	TTR	A0A087WT59;P02766	-0.265488	24.6356
	CP	P00450	0.711803	40.0082
	F13A1	P00488;Q9NQP5;A6PVK5;H0Y796;H0Y4W5	-0.229668	19.5419
	F2	P00734;E9PIT3;C9JV37;CON__P00735	0.479382	40.648
	HP	P00738;J3QLC9;H3BS21;J3KRH2;J3QQI8;H3BMJ7	0.527895	29.653
	HPR	P00739;A0A0A0MRD9;J3KTC3	0.0565745	22.2344
	F9	P00740	0.0979999	25.5031
	F10	P00742;Q5JVE8;B7ZBK1;F8WBM7	0.492029	41.713
	PLG	P00747;Q5TEH5;A6PVI2;CON__P06868;Q02325;Q15195	0.142641	29.0259
	F12	P00748	0.206013	28.681
	SERPINC1	P01008;Q8TCE1	0.0876243	22.575
	SERPI01	P01009	0.506085	35.9414
	SERPI03	P01011;G3V595;A0A087WY93	0.670995	36.3184
	AGT	P01019	0.759059	36.2464
	A2M	P01023;F8W7L3;H0YFH1;F5H1E8	0.354944	29.6978
	C3	P01024;M0QYC8;M0QXZ3;M0R0Q9;O95568	0.269392	28.5926
	C5	P01031	0.17635	25.2802
	CST3	P01034	0	25.7646
	KNG1	P01042	0.344322	31.9273
	IGJ;JCHAIN	P01591;D6RD17;D6RHJ6;C9JA05	-0.223183	32.6985
		P04432;P01597	0.652413	41.7941
		P01599	0.426022	31.2147
	IGKV1-5	P01602	0.222242	32.0699
		P01619	0.243999	39.468
		P01624	-0.177205	21.2175
		P01700	0.102242	36.1506
		P01701	-0.196167	30.0158
		P01703	0.140409	35.7321
		P01706	0.394368	37.5511
		P01714	0.161536	27.8518
		P01717	-0.0562567	21.9118
		P0DP03;P01768	-0.178841	25.0882
		P01780	0.0225031	15.9768
		P01782;P0DP04	-0.109448	10.014
	PIGR	P01833	0.422419	35.397
	IGKC	P01834;A0A5H1ZRQ3	0.0397887	23.0509
	IGHG1	P01857;A0A0A0MS08;A0A0A0MS07	0.0567787	24.2973
	IGHG2	P01859;A0A286YEY4	0.174296	27.3393
	IGHM	P01871	0.0966902	30.2026
	IGHA1	P01876;A0A286YEY1	0.171739	35.1152
	IGHD	P01880;A0A0A0MS09	-0.275863	29.316
	APOA1	P02647;F8W696;CON__P15497	0.0772238	25.7431
	APOE	P02649;H0Y7L5;E9PEV4;E7ERP7	0.606303	39.9042
	APOA2	V9GYM3;P02652;V9GYG9;V9GYE3;V9GYC1;V9GYS1	0.0572724	20.8476
	FGA	P02671;A0A087WUA0;CON__P02672	0.33475	26.8489
	FGB	P02675;D6REL8	0.509198	30.7714
	FGG	P02679;C9JC84;C9JEU5	0.424281	24.8874
	CRP	P02741;Q5VVP7;C9JRE9	0.7765	63.4027
	APCS	P02743	0.282885	25.6284
	C1QA	P02745;X6RLJ0	0.190862	20.4808
	C1QC	P02747	-0.148855	18.1531
	C9	P02748;REV__Q4AC99	0.526658	39.812
	APOH	P02749;J3QLI0;J3QRN2;J3KS17;CON__P17690	0.179427	32.6142
	LRG1	P02750	0.755426	46.9122
	FN1	P02751;H0Y7Z1;H0Y4K8	0.103215	25.0492
	RBP4	Q5VY30;P02753	-0.0110119	24.2153
	AMBP	P02760;S4R471	0.123089	25.51
	ORM1	P02763	0.596849	34.3851
	AHSG	P02765;C9JV77	0.122392	30.4084
	IGLV4-69	A0A075B6H9	2.13887	44.5116
	GPX3	A0A087X1J7;P22352;H0YBE4;E5RG32;H0YC19;O75715	0.363681	47.3682
	TF	P02787;H7C5E8;F8WCI6;F8WEK9;F8WC57	0.0844401	21.0575
	HPX	P02790;Q9BS19	0.351156	28.3165
	F11	P03951;D6RB32;H0Y596;X6R3B1	0.54025	39.7544
	C4BPA	P04003;A6PVY5;F2Z2V7;CON__Q28065	0.489336	32.5497
	VTN	P04004;F5GX75	0.184478	27.6892
	SAA2-SAA4;SAA4	A0A096LPE2;P35542	0.354681	41.5498
	APOB	P04114;A8MUN2;A0A669KB70	0.574685	40.7302
	LCAT	P04180;J3QSE5;J3QKT0;I3L1Q6	0.355075	37.1051
	HRG	P04196	0.238863	31.2619
	A1BG	P04217;CON__Q2KJF1	0.365566	36.8232
	VWF	P04275	0.602274	37.13
	F5	A0A0A0MRJ7;P12259	0.261499	31.1171
		P04430	-0.275746	21.3764
	IGKV3D-11	P04433;A0A0A0MRZ8	0.141997	31.6712
	SERPI05	P05154;G3V264;G3V2M1;G3V482;G3V265;G3V5I3;G3V4B4;G3V3F5	0.184753	26.766
	SERPING1	P05155;H9KV48;E9PGN7;H0YCA1;C9JZJ9;A0A087WUD9;B5MCB9	0.546535	36.9636
	F13B	P05160;A0A3B3IS66;CON__Q2TBQ1	-0.0424201	18.3693
	CLEC3B	P05452;E9PHK0	0.0745043	14.5983
	SERPI07	P05543	0.0443859	22.6153
	SERPIND1	P05546;CON__ENSEMBL:ENSBTAP00000018574	0.0214108	18.7736
	BCHE	P06276;F8WF14;F8WEX7;H0Y885;H7C4Y0	0.586149	43.7027
		P06310	0.584481	55.0255
	IGKV4-1	P06312	0.314018	23.1514
	IGHV4-61	P06331;P0DP06;A0A0C4DH41;P01825;P01824;A0A0J9YWU9	-0.115349	23.8909
	GSN	P06396;A0A0A0MS51;A0A0A0MT01;Q5T0I0;A0A0U1RQL8;Q5T0H8;REV__H0YJM7;REV__A0A6Q8PG26;REV__Q6TDU7;REV__F8W8F9	0.0399497	26.9312
	C2	P06681;A0A0G2JL69;A0A0G2JIE7;H0Y3H6;B4DQI1;E9PDZ0;A0A0G2JK28;Q8N6L6;H0Y868;F2Z3N2;A0A0G2JI59;C9JYQ5;A2ABG0	0.434719	31.5797
	APOA4	P06727	-0.100163	24.7431
	C8A	P07357	0.474923	38.08
	C8B	P07358	0.541573	34.9904
	C8G	P07360;A0A3B3ITK5	0.225261	32.2082
	IGHV3-49	A0A0A0MS15	-0.273733	26.7806
	SERPI06	P08185;G3V350;G3V4V7	0.462131	29.9868
	LPA	P08519;A0A087WWY0;Q16609	0.549081	49.3889
	CD14	P08571;D6RFL4;E7EVL5	0.521396	36.7874
	CFH	P08603	0.294598	32.0173
	SERPINF2	P08697;A0A0G2JPA8;C9JMH6;A0A0J9YY65;C9JPV4;A0A0J9YWQ3;CON__P28800	0.398416	32.9809
	C1S	P09871;F8WCZ6;A0A087X232;H0Y5D1;F5H7T4;B5MCV4	0.446723	36.2902
	C4A	P0C0L4	0.225245	23.5435
	C4B	P0C0L5;F5GXS0;A0A3B3ISA6	0.19308	23.2672
	SAA1	P0DJI8;E9PQD6;A0A3B3ISW8;E9PR14;G3V1D9	1.77882	92.4298
	SAA2	P0DJI9	1.21834	70.7773
		P0DOY3	0.312039	36.4925
	C7	P10643;B4DLR2;A0A0D9SEN1;Q12884	0.0904622	27.3776
	CLU	P10909;H0YLK8;H0YC35;E7ETB4;E7ERK6;H0YAS8;E5RJZ5;E5RGB0;E5RH61;E5RG36	0.273234	33.4527
	IGKV6D-21	A0A0A0MT36;A0A0C4DH26	0	23.6232
	MBL2	P11226	0.314415	37.5306
	CETP	P11597;H3BRJ9	1.82203	57.1184
	C6	P13671;C9JC72	0.311527	30.9411
	CPN1	P15169;B1AP58;CON__Q2KJ83	0.47718	30.7122
	IGLV8-61	A0A075B6I0	0.519215	23.2751
	LBP	P18428	0.660733	40.6392
	ORM2	P19652	0.420862	28.0706
	ITIH2	P19823;Q5T985;Q5T987	-0.17111	20.5127
	ITIH1	P19827;H7C0N0;F8WAS2;CON__Q0VCM5;H7C5I0;B5MCP1	-0.0299402	21.7921
	PZP	P20742;F5GXY0	0.606468	29.0678
	C4BPB	P20851;Q5VVQ7	0.747614	31.2898
	CPN2	P22792	0.56191	37.8468
	PROZ	P22891	0.0526106	28.9432
		P23083	0	11.3031
	FBLN1	P23142;CON__ENSEMBL:ENSBTAP00000016046;B1AHM7;B1AHM9;B1AHN3;B1AHM6;B1AHM8;A0A0U1RRA4	-0.0250461	28.6114
	IGHV6-1	A0A0B4J1U7	0.336534	39.7287
	AZGP1	P25311;C9JEV0;H7BZJ8	0.303783	31.0905
	PON1	P27169;F8WF42	0.274632	21.3619
	CFP	P27918;E9PAQ1;C9J7V5	0.0190774	18.033
	SERPI04	P29622	-0.287159	22.6926
	IGHV3-15	A0A0B4J1V0	0.302985	34.6145
	CDH5	P33151;I3L1J2;H3BPG1;H3BR11;H3BR64	0	20.2041
	IGFALS	P35858	0.128014	17.3953
	SERPINF1	P36955;I3L4N7;CON__Q95121;I3L4Z0;I3L4F9;I3L107;I3L2R7;I3L3Z3;I3L425;I3L1U4	0.308996	28.9852
	BTD	P43251;A0A5F9ZH80;C9JSN9;A0A5F9ZH15;A0A5F9ZH97;A0A5F9ZHE9;A0A5F9ZHR1;A0A2R8Y5J9;A0A5F9ZH57	-0.104322	17.825
	AFM	P43652	-0.210428	23.6641
	MASP1	P48740;F8W876;C9JMA2	0.350594	28.4896
	LUM	P51884	0.0828078	30.5965
	IGHV2-26	A0A0B4J1V2;A0A0B4J2B6	0.282368	27.272
	APOC4	P55056	0	50.3837
	PLTP	P55058	0.256861	24.9671
	ACTB	P60709;E7EVS6;A0A2R8Y793;A0A6Q8PFE4;G5E9R0;A0A6Q8PH58;A0A2R8YGF8;C9JUM1;C9JZR7;C9JTX5;A0A2R8YEA7;A0A2R8YFE2;Q9BYX7;A0A6Q8PGD7;F8WCH0	0.510768	42.165
	B2M	P61769;H0YLF3;F5H6I0	0.974473	27.3106
	HBB	P68871;A0A2R8Y7R2;F8W6P5;A0A0J9YWK4	0.928657	63.2436
	HBA1;HBA2	P69905;G3V1N2;A0A2R8Y7C0	0.47924	57.0241
	GPLD1	P80108	-0.0097001	20.597
	IGHV3-74	A0A0B4J1X5	0.0733577	27.55
		P80748	0.0764887	28.3035
	CFHR3	Q02985;A0A087WYK9;Q6NSD3	0.48989	56.3615
	CFHR1	Q03591;B1AKG0	0.309032	31.4708
	ITIH3	Q06033;A0A087WW43;E7ET33;CON__Q0V8M9	0.598024	43.534
	LGALS3BP	Q08380;K7EP36;K7ESM3;K7EKQ5;K7ERZ6;K7EJD3;K7ES75;K7EN99;K7EJY8;K7EQT9	0.824666	45.1462
	FGL1	Q08830	0.665422	65.4298
	EFEMP1	Q12805;A0A0U1RQV3;Q580Q6;C9JQX7;C9J4J8;C9JPZ9;C9JUM4	0.144591	29.3172
	APOF	Q13790	1.02846	51.6815
	HABP2	Q14520	0.417664	33.753
	IGLL5;IGLC1	A0A0B4J231;B9A064;A0A5H1ZRQ4;P0CG04	0.192541	41.0827
	FCN2	Q15485	0.382598	30.1609
	TGFBI	Q15582;H0Y8L3;S4R3C6;H0YAB8;H0Y8M8	0.323847	40.4461
	ADIPOQ	Q15848	-0.189794	21.6761
	ECM1	Q16610	0.105415	25.0857
	PI16	Q6UXB8	-0.217253	36.253
	PRG4	Q92954;E9PLR3	0.81067	46.4258
	CPB2	Q96IY4;A0A087WSY5;A0A6Q8PHS9;A0A6Q8PG06	0.292265	38.4181
	CNDP1	Q96KN2;J3KRP0	-0.00949267	31.2194
	PGLYRP2	Q96PD5;M0R2W8;M0QYW3	0.0105294	29.1326
	CFHR5	Q9BXR6	0.656662	47.7398
	C1RL	Q9NZP8;H0YFL7;F5GWF3;F5H7C8;F5H6S5;H0YGP8;F5H2Z5	0.323529	31.8403
	FETUB	Q9UGM5;E9PG08;F8WEP7;F8WAW1;C9JC68	0.196163	31.6071
	FCGBP	Q9Y6R7;A0A087WXI2;A0A087WUZ2	1.48982	84.0465
	IGHV4-28	A0A0C4DH34	0.19666	45.4267
	IGHV3-35	A0A0C4DH35	0.489273	39.2535
	IGHV5-51	A0A0C4DH38	-0.0468449	34.5856
		A0A0C4DH43;P01814	0.0264139	35.7223
	IGKV1-6	A0A0C4DH72	0.078535	50.3491
		A0A0G2JMB2	0.175207	31.4353
		A0A0G2JRQ6	0.25582	38.47
		A0A0J9YXX1	-0.108835	23.1835
	PROS1	A0A3B3ISJ1;A0A0S2Z4L3;P07225;G5E9F8;A0A3B3IRK9;A0A3B3IUA6;CON__P07224;C9K0R0	0.432916	35.4497
	SEPP1	P49908;A0A182DWH7;A0A182DWH8	0.241295	34.8611
	IGLV3-10	A0A075B6K4	0.051315	26.6247
	IGHG4	P01861;A0A286YFJ8;CON__ENSEMBL:ENSBTAP00000024466	0.115636	29.2077
		A0A2Q2TTZ9;P01594;P01593	0.162277	24.8715
	CFHR2	A0A3B3IQ51;P36980;V9GYE7;A0A3B3ISW6;A0A3B3IS00;A0A3B3IRW0	0.354885	34.0742
	C1R	A0A3B3ISR2;B4DPQ0;P00736;F5H2D0;A0A3B3ITU4;F5H1V0;F5H6Y3;F5H3N3;F5H3A3;F5H1N6;F5GWL0	0.557735	35.952
	IGHV3-72	A0A4W8ZXM2;A0A0B4J1Y9	-0.0539828	27.677
	IGHG3	A0A4W9A917;P01860;A0A286YES1	0.240566	30.203
BIOM005	IGLV3-9	A0A075B6K5	-0.250053	42.8047
	IGKV2D-28	A0A5H1ZRS2;A0A075B6P5;P01615	0.036542	46.3467
	IGKV2D-29;IGKV2D-26	A0A5H1ZRS9;A0A075B6S2;A0A0A0MRZ7	0	66.5063
	IGFBP3	A6XND1;A6XND0;P17936;H0Y5K2;B3KWK7;H0Y485;C9JMX4	-0.638327	53.65
	APOC3	B0YIW2;P02656	-1.0574	52.7621
	FBLN1	B1AHL2;H7C1M6	-0.230322	26.5594
	CFB	B4E1Z4;P00751;A0A0G2JH38;H7C5H1;C9JRT3;H7C526;A0A0G2JHM4;A0A0G2JJ82;F8WCJ9;A0A0G2JJM0	0.323601	39.3866
	ITIH4	B7ZKJ8	0.205158	29.785
	APOD	C9JF17;P05090;C9JX71;F8WBT9	-0.747735	41.1993
	IGKV2-24;IGKV2D-24	A0A0C4DH68;A0A075B6R9	-0.357473	29.2495
		CON__P00761	0.235737	15.3822
	IGKV1-27	A0A075B6S5	0.195735	59.6883
	ALB	CON__P02768-1;P02768;B7WNR0;H0YA55;D6RHD5;C9JKR2	-0.191234	21.8783
		CON__P02769	0.0768588	40.9236
		CON__Q32PJ2	-0.416773	46.505
	C1QB	D6R934;P02746;A0A0A0MSV6;D6RGJ1	0.0466967	21.5901
	HGFAC	Q04756;D6RAR4;CON__ENSEMBL:ENSBTAP00000023055	-0.114865	46.6248
	GC	D6RF35;P02774;D6RBJ7;D6RF20;CON__Q3MHN5;CON__ENSEMBL:ENSBTAP00000018229	0.133882	25.7902
	IGHV1OR15-1	A0A075B7D0	0.377924	38.3498
	PROC	E7END6;P04070;H7BYX9;E7ENR9	-0.352109	25.9775
	CFI	E7ETH0;G3XAM2;P05156;A0A2R8Y3M9;A0A087X0I2;D6R9Z8	0.239986	40.1211
	SERPI010	G3V2W1;Q9UK55	0.485785	36.8534
	MST1	P26927;G3XAK1;H7C0F8	-0.118107	44.35
	FCGR3A	H0Y755;P08637;A0A087WZR4;H0Y4U3;A0A3B3ISU3;O75015;C9JC71	-0.108088	36.3639
	KLKB1	H0YAC1;P03952;E9PBC5;C9JCT1;C9J075;A0A0C4DGJ9;P20718	-0.170147	26.6723
	SHBG	I3L145;P04278;I3L1J1;B4DYU0;A0A0C4DGN2;I3L2X4;I3L4B9;I3L2F1;B0FWH6;B0FWH5;I3L1C1;I3L1G4;B0FWH7;I3L0M1;CON__Q6T181	-0.436255	31.3084
	APOC4-APOC2;APOC2	K7ER74;P02655;Q6P163;V9GYJ8;K7EMC3	-0.752046	47.7614
	CFD	K7ERG9;P00746	0.358497	45.9647
	APOC1	K7ERI9;P02654;K7EJI9;K7ELM9;K7EPF9;K7EKP1	-0.76129	40.4776
	MASP2	O00187	0.288546	30.7347
	IGLV5-45	A0A0G2JSC0;A0A087WSX0	0.219584	46.9066
	QSOX1	O00391;A8MXT8	-0.354075	21.9875
	APOL1	O14791;B1AH96;B1AH94;B1AH95;F8WCH3;O95236	0.028762	34.7863
	CD5L	O43866	-0.432484	28.3715
	FCN3	O75636	-0.373671	19.6418
	ATRN	O75882	0.0167274	36.9751
	APOM	O95445;Q5SRP5	-0.645249	36.6471
	TTR	A0A087WT59;P02766	-0.841432	57.2299
	CP	P00450	0.528488	41.2952
	F13A1	P00488;Q9NQP5;A6PVK5;H0Y796;H0Y4W5	0.806015	48.4858
	F2	P00734;E9PIT3;C9JV37;CON__P00735	0.210489	25.9448
	HP	P00738;J3QLC9;H3BS21;J3KRH2;J3QQI8;H3BMJ7	0.63341	47.0504
	HPR	P00739;A0A0A0MRD9;J3KTC3	0.339875	38.261
	F9	P00740	0.217029	26.6532
	F10	P00742;Q5JVE8;B7ZBK1;F8WBM7	0.694918	46.1607
	PLG	P00747;Q5TEH5;A6PVI2;CON__P06868;Q02325;Q15195	0.125614	37.2085
	F12	P00748	-0.317449	29.5709
	SERPINC1	P01008;Q8TCE1	-0.284808	22.9571
	SERPI01	P01009	0.152242	35.0876
	SERPI03	P01011;G3V595;A0A087WY93	0.298279	43.0752
	AGT	P01019	-0.260467	21.0751
	A2M	P01023;F8W7L3;H0YFH1;F5H1E8	0.133344	28.6275
	C3	P01024;M0QYC8;M0QXZ3;M0R0Q9;O95568	0.0967137	27.3417
	C5	P01031	-0.00253345	24.2715
	CST3	P01034	0.340402	54.8089
	KNG1	P01042	-0.000414848	29.2008
	IGJ;JCHAIN	P01591;D6RD17;D6RHJ6;C9JA05	-0.407132	21.9107
		P04432;P01597	-0.0270031	36.3762
		P01599	0.322375	67.1403
	IGKV1-5	P01602	-0.515468	41.9091
		P01619	-0.30697	34.2862
		P01624	-0.365693	22.8422
		P01700	0.126085	30.3052
		P01701	-0.0794292	36.0653
		P01703	-0.418612	26.0339
		P01706	-0.503741	32.864
		P01714	-0.191252	19.1158
		P01717	-0.366548	26.289
		P0DP03;P01768	0.110651	36.7902
		P01780	0.607756	62.3617
		P01782;P0DP04	-0.449341	26.0961
	PIGR	P01833	0.700658	83.6141
	IGKC	P01834;A0A5H1ZRQ3	-0.125476	34.2158
	IGHG1	P01857;A0A0A0MS08;A0A0A0MS07	0.0476818	32.7007
	IGHG2	P01859;A0A286YEY4	0.159519	42.0495
	IGHM	P01871	-0.426434	25.6855
	IGHA1	P01876;A0A286YEY1	-0.153049	32.5607
	IGHD	P01880;A0A0A0MS09	-1.06096	53.6291
	APOA1	P02647;F8W696;CON__P15497	-0.49644	30.4234
	APOE	P02649;H0Y7L5;E9PEV4;E7ERP7	-0.874258	38.2479
	APOA2	V9GYM3;P02652;V9GYG9;V9GYE3;V9GYC1;V9GYS1	-0.392061	37.782
	FGA	P02671;A0A087WUA0;CON__P02672	0.142139	34.1425
	FGB	P02675;D6REL8	0.096743	35.4685
	FGG	P02679;C9JC84;C9JEU5	0.141034	31.3065
	CRP	P02741;Q5VVP7;C9JRE9	1.18822	77.6405
	APCS	P02743	0.866364	54.0488
	C1QA	P02745;X6RLJ0	-0.0778977	28.8443
	C1QC	P02747	0.204847	27.5964
	C9	P02748;REV__Q4AC99	0.512807	41.4535
	APOH	P02749;J3QLI0;J3QRN2;J3KS17;CON__P17690	-0.185823	32.3646
	LRG1	P02750	0.460661	48.544
	FN1	P02751;H0Y7Z1;H0Y4K8	-1.26258	62.6257
	RBP4	Q5VY30;P02753	-0.942026	55.4293
	AMBP	P02760;S4R471	-0.213799	22.5199
	ORM1	P02763	0.257915	30.805
	AHSG	P02765;C9JV77	-0.222273	36.2913
	IGLV4-69	A0A075B6H9	0.280394	73.378
	GPX3	A0A087X1J7;P22352;H0YBE4;E5RG32;H0YC19;O75715	-0.0857742	35.2139
	TF	P02787;H7C5E8;F8WCI6;F8WEK9;F8WC57	-0.438338	32.0729
	HPX	P02790;Q9BS19	-0.279699	22.1072
	F11	P03951;D6RB32;H0Y596;X6R3B1	0.0869505	43.3115
	C4BPA	P04003;A6PVY5;F2Z2V7;CON__Q28065	0.367005	34.4969
	VTN	P04004;F5GX75	-0.119741	28.0067
	SAA2-SAA4;SAA4	A0A096LPE2;P35542	-0.207813	52.8069
	APOB	P04114;A8MUN2;A0A669KB70	-0.397482	26.9714
	LCAT	P04180;J3QSE5;J3QKT0;I3L1Q6	-0.462871	33.644
	HRG	P04196	-0.306528	28.3891
	A1BG	P04217;CON__Q2KJF1	-0.0200012	32.3017
	VWF	P04275	-1.17197	51.1385
	F5	A0A0A0MRJ7;P12259	0.142646	23.9194
		P04430	0.174408	62.6193
	IGKV3D-11	P04433;A0A0A0MRZ8	0.0480056	63.2156
	SERPI05	P05154;G3V264;G3V2M1;G3V482;G3V265;G3V5I3;G3V4B4;G3V3F5	-0.898165	64.6116
	SERPING1	P05155;H9KV48;E9PGN7;H0YCA1;C9JZJ9;A0A087WUD9;B5MCB9	0.310892	29.8944
	F13B	P05160;A0A3B3IS66;CON__Q2TBQ1	0.0357899	46.9386
	CLEC3B	P05452;E9PHK0	-0.0496284	19.7789
	SERPI07	P05543	0.0957929	15.525
	SERPIND1	P05546;CON__ENSEMBL:ENSBTAP00000018574	0.121749	30.0365
	BCHE	P06276;F8WF14;F8WEX7;H0Y885;H7C4Y0	-0.306072	36.1133
		P06310	-0.15009	58.8512
	IGKV4-1	P06312	-0.0843534	25.5795
	IGHV4-61	P06331;P0DP06;A0A0C4DH41;P01825;P01824;A0A0J9YWU9	0.134095	32.6589
	GSN	P06396;A0A0A0MS51;A0A0A0MT01;Q5T0I0;A0A0U1RQL8;Q5T0H8;REV__H0YJM7;REV__A0A6Q8PG26;REV__Q6TDU7;REV__F8W8F9	-0.130267	32.5837
	C2	P06681;A0A0G2JL69;A0A0G2JIE7;H0Y3H6;B4DQI1;E9PDZ0;A0A0G2JK28;Q8N6L6;H0Y868;F2Z3N2;A0A0G2JI59;C9JYQ5;A2ABG0	0.203311	40.6067
	APOA4	P06727	-0.532442	44.4846
	C8A	P07357	0.338216	35.085
	C8B	P07358	0.0904526	26.8932
	C8G	P07360;A0A3B3ITK5	0.0561251	30.4378
	IGHV3-49	A0A0A0MS15	0.0501646	23.8586
	SERPI06	P08185;G3V350;G3V4V7	0.0692809	23.0725
	LPA	P08519;A0A087WWY0;Q16609	0.0110396	51.7236
	CD14	P08571;D6RFL4;E7EVL5	0.262433	24.2792
	CFH	P08603	0.0862709	27.4326
	SERPINF2	P08697;A0A0G2JPA8;C9JMH6;A0A0J9YY65;C9JPV4;A0A0J9YWQ3;CON__P28800	0.0647523	22.7602
	C1S	P09871;F8WCZ6;A0A087X232;H0Y5D1;F5H7T4;B5MCV4	0.0342606	36.942
	C4A	P0C0L4	0.652499	23.8352
	C4B	P0C0L5;F5GXS0;A0A3B3ISA6	0.246771	24.2377
	SAA1	P0DJI8;E9PQD6;A0A3B3ISW8;E9PR14;G3V1D9	0.202812	72.4256
	SAA2	P0DJI9	1.18249	76.1658
		P0DOY3	-0.037062	33.7108
	C7	P10643;B4DLR2;A0A0D9SEN1;Q12884	0.0261002	28.8197
	CLU	P10909;H0YLK8;H0YC35;E7ETB4;E7ERK6;H0YAS8;E5RJZ5;E5RGB0;E5RH61;E5RG36	-0.0902781	30.2691
	IGKV6D-21	A0A0A0MT36;A0A0C4DH26	0	29.4227
	MBL2	P11226	-0.151187	41.9868
	CETP	P11597;H3BRJ9	-0.297192	46.4762
	C6	P13671;C9JC72	0.367825	34.9339
	CPN1	P15169;B1AP58;CON__Q2KJ83	-0.0694673	30.5559
	IGLV8-61	A0A075B6I0	0.56464	69.4886
	LBP	P18428	0.912161	74.6327
	ORM2	P19652	0.145383	27.0168
	ITIH2	P19823;Q5T985;Q5T987	-0.56444	36.9248
	ITIH1	P19827;H7C0N0;F8WAS2;CON__Q0VCM5;H7C5I0;B5MCP1	-0.315869	33.152
	PZP	P20742;F5GXY0	0	74.2146
	C4BPB	P20851;Q5VVQ7	0.340302	39.0519
	CPN2	P22792	-0.0337388	32.1505
	PROZ	P22891	0.111017	33.2853
		P23083	0	42.7237
	FBLN1	P23142;CON__ENSEMBL:ENSBTAP00000016046;B1AHM7;B1AHM9;B1AHN3;B1AHM6;B1AHM8;A0A0U1RRA4	0.19341	30.0023
	IGHV6-1	A0A0B4J1U7	-0.305328	26.6062
	AZGP1	P25311;C9JEV0;H7BZJ8	-0.457561	31.5878
	PON1	P27169;F8WF42	-0.0694352	29.7616
	CFP	P27918;E9PAQ1;C9J7V5	-0.294984	31.916
	SERPI04	P29622	-0.605475	40.1019
	IGHV3-15	A0A0B4J1V0	-0.2979	34.689
	CDH5	P33151;I3L1J2;H3BPG1;H3BR11;H3BR64	-0.352873	21.5308
	IGFALS	P35858	-0.400601	44.2692
	SERPINF1	P36955;I3L4N7;CON__Q95121;I3L4Z0;I3L4F9;I3L107;I3L2R7;I3L3Z3;I3L425;I3L1U4	0.0142259	32.4021
	BTD	P43251;A0A5F9ZH80;C9JSN9;A0A5F9ZH15;A0A5F9ZH97;A0A5F9ZHE9;A0A5F9ZHR1;A0A2R8Y5J9;A0A5F9ZH57	-0.522024	39.9717
	AFM	P43652	-0.732206	39.9786
	MASP1	P48740;F8W876;C9JMA2	-0.437209	25.7498
	LUM	P51884	-0.163329	27.3674
	IGHV2-26	A0A0B4J1V2;A0A0B4J2B6	2.17203	53.9118
	APOC4	P55056	0.0813477	70.02
	PLTP	P55058	0.220246	28.827
	ACTB	P60709;E7EVS6;A0A2R8Y793;A0A6Q8PFE4;G5E9R0;A0A6Q8PH58;A0A2R8YGF8;C9JUM1;C9JZR7;C9JTX5;A0A2R8YEA7;A0A2R8YFE2;Q9BYX7;A0A6Q8PGD7;F8WCH0	-0.795467	52.1432
	B2M	P61769;H0YLF3;F5H6I0	0.194116	28.4291
	HBB	P68871;A0A2R8Y7R2;F8W6P5;A0A0J9YWK4	-1.62864	89.7618
	HBA1;HBA2	P69905;G3V1N2;A0A2R8Y7C0	-1.64012	91.6577
	GPLD1	P80108	-0.430396	41.6118
	IGHV3-74	A0A0B4J1X5	-0.230763	17.1019
		P80748	-0.27489	31.4438
	CFHR3	Q02985;A0A087WYK9;Q6NSD3	0	36.2366
	CFHR1	Q03591;B1AKG0	-0.28244	36.7755
	ITIH3	Q06033;A0A087WW43;E7ET33;CON__Q0V8M9	-0.0888701	36.8952
	LGALS3BP	Q08380;K7EP36;K7ESM3;K7EKQ5;K7ERZ6;K7EJD3;K7ES75;K7EN99;K7EJY8;K7EQT9	0.193745	43.2589
	FGL1	Q08830	1.68931	46.9274
	EFEMP1	Q12805;A0A0U1RQV3;Q580Q6;C9JQX7;C9J4J8;C9JPZ9;C9JUM4	-0.0705051	24.1662
	APOF	Q13790	-0.309934	27.9669
	HABP2	Q14520	-0.00178884	31.1633
	IGLL5;IGLC1	A0A0B4J231;B9A064;A0A5H1ZRQ4;P0CG04	-0.153655	31.8854
	FCN2	Q15485	-0.380672	42.5811
	TGFBI	Q15582;H0Y8L3;S4R3C6;H0YAB8;H0Y8M8	-0.267757	30.0116
	ADIPOQ	Q15848	0	54.1305
	ECM1	Q16610	-0.275917	23.6452
	PI16	Q6UXB8	0	49.3965
	PRG4	Q92954;E9PLR3	-0.270781	38.7508
	CPB2	Q96IY4;A0A087WSY5;A0A6Q8PHS9;A0A6Q8PG06	-0.0332315	44.9627
	CNDP1	Q96KN2;J3KRP0	-0.906561	48.6318
	PGLYRP2	Q96PD5;M0R2W8;M0QYW3	-0.660287	38.4339
	CFHR5	Q9BXR6	1.28307	55.988
	C1RL	Q9NZP8;H0YFL7;F5GWF3;F5H7C8;F5H6S5;H0YGP8;F5H2Z5	0.261186	35.3646
	FETUB	Q9UGM5;E9PG08;F8WEP7;F8WAW1;C9JC68	-0.0501893	30.9687
	FCGBP	Q9Y6R7;A0A087WXI2;A0A087WUZ2	3.54088	168.576
	IGHV4-28	A0A0C4DH34	0.751496	71.1855
	IGHV3-35	A0A0C4DH35	0	36.4208
	IGHV5-51	A0A0C4DH38	-0.0527281	32.4944
		A0A0C4DH43;P01814	0	0
	IGKV1-6	A0A0C4DH72	-0.110949	50.1004
		A0A0G2JMB2	0.565299	59.2438
		A0A0G2JRQ6	-0.339226	33.2984
		A0A0J9YXX1	0.0637269	41.363
	PROS1	A0A3B3ISJ1;A0A0S2Z4L3;P07225;G5E9F8;A0A3B3IRK9;A0A3B3IUA6;CON__P07224;C9K0R0	0.46302	34.7198
	SEPP1	P49908;A0A182DWH7;A0A182DWH8	-0.117991	40.1794
	IGLV3-10	A0A075B6K4	-0.246208	29.3992
	IGHG4	P01861;A0A286YFJ8;CON__ENSEMBL:ENSBTAP00000024466	0.21536	48.7634
		A0A2Q2TTZ9;P01594;P01593	-0.103893	31.5408
	CFHR2	A0A3B3IQ51;P36980;V9GYE7;A0A3B3ISW6;A0A3B3IS00;A0A3B3IRW0	0.0906585	32.8328
	C1R	A0A3B3ISR2;B4DPQ0;P00736;F5H2D0;A0A3B3ITU4;F5H1V0;F5H6Y3;F5H3N3;F5H3A3;F5H1N6;F5GWL0	0.171881	34.3279
	IGHV3-72	A0A4W8ZXM2;A0A0B4J1Y9	0.139689	44.6684
	IGHG3	A0A4W9A917;P01860;A0A286YES1	-0.0343159	24.2263
BIOM006	IGLV3-9	A0A075B6K5	-0.806546	38.4547
	IGKV2D-28	A0A5H1ZRS2;A0A075B6P5;P01615	-0.420899	39.3761
	IGKV2D-29;IGKV2D-26	A0A5H1ZRS9;A0A075B6S2;A0A0A0MRZ7	-0.3098	51.2295
	IGFBP3	A6XND1;A6XND0;P17936;H0Y5K2;B3KWK7;H0Y485;C9JMX4	-1.22186	60.5634
	APOC3	B0YIW2;P02656	-1.33554	62.8039
	FBLN1	B1AHL2;H7C1M6	-0.201896	32.6364
	CFB	B4E1Z4;P00751;A0A0G2JH38;H7C5H1;C9JRT3;H7C526;A0A0G2JHM4;A0A0G2JJ82;F8WCJ9;A0A0G2JJM0	-0.0104635	29.8588
	ITIH4	B7ZKJ8	0.303921	28.6184
	APOD	C9JF17;P05090;C9JX71;F8WBT9	-0.617617	36.6688
	IGKV2-24;IGKV2D-24	A0A0C4DH68;A0A075B6R9	-0.144339	39.981
		CON__P00761	0.191941	24.2398
	IGKV1-27	A0A075B6S5	-0.49064	27.4398
	ALB	CON__P02768-1;P02768;B7WNR0;H0YA55;D6RHD5;C9JKR2	-0.46288	21.1185
		CON__P02769	-0.173031	24.6237
		CON__Q32PJ2	-1.05197	47.0585
	C1QB	D6R934;P02746;A0A0A0MSV6;D6RGJ1	-0.0414041	20.1865
	HGFAC	Q04756;D6RAR4;CON__ENSEMBL:ENSBTAP00000023055	-0.401452	35.7581
	GC	D6RF35;P02774;D6RBJ7;D6RF20;CON__Q3MHN5;CON__ENSEMBL:ENSBTAP00000018229	-0.130018	19.8269
	IGHV1OR15-1	A0A075B7D0	-1.02477	54.5929
	PROC	E7END6;P04070;H7BYX9;E7ENR9	0.291599	25.8418
	CFI	E7ETH0;G3XAM2;P05156;A0A2R8Y3M9;A0A087X0I2;D6R9Z8	-0.121811	24.2692
	SERPI010	G3V2W1;Q9UK55	-0.121439	28.9034
	MST1	P26927;G3XAK1;H7C0F8	0.00676946	18.2907
	FCGR3A	H0Y755;P08637;A0A087WZR4;H0Y4U3;A0A3B3ISU3;O75015;C9JC71	-0.204464	30.3612
	KLKB1	H0YAC1;P03952;E9PBC5;C9JCT1;C9J075;A0A0C4DGJ9;P20718	-0.471981	25.4505
	SHBG	I3L145;P04278;I3L1J1;B4DYU0;A0A0C4DGN2;I3L2X4;I3L4B9;I3L2F1;B0FWH6;B0FWH5;I3L1C1;I3L1G4;B0FWH7;I3L0M1;CON__Q6T181	-0.388269	41.4638
	APOC4-APOC2;APOC2	K7ER74;P02655;Q6P163;V9GYJ8;K7EMC3	-0.657965	33.8964
	CFD	K7ERG9;P00746	-0.00211243	34.9804
	APOC1	K7ERI9;P02654;K7EJI9;K7ELM9;K7EPF9;K7EKP1	-0.574433	33.9289
	MASP2	O00187	-0.100925	20.9655
	IGLV5-45	A0A0G2JSC0;A0A087WSX0	-0.488238	32.6447
	QSOX1	O00391;A8MXT8	-0.0559953	21.4454
	APOL1	O14791;B1AH96;B1AH94;B1AH95;F8WCH3;O95236	-0.643819	39.8197
	CD5L	O43866	-0.469097	29.9275
	FCN3	O75636	-0.221223	17.604
	ATRN	O75882	-0.343361	25.7252
	APOM	O95445;Q5SRP5	-0.847167	37.2676
	TTR	A0A087WT59;P02766	-0.682399	32.5216
	CP	P00450	0.144641	28.974
	F13A1	P00488;Q9NQP5;A6PVK5;H0Y796;H0Y4W5	-0.387432	24.187
	F2	P00734;E9PIT3;C9JV37;CON__P00735	-0.131807	19.4307
	HP	P00738;J3QLC9;H3BS21;J3KRH2;J3QQI8;H3BMJ7	-0.597593	39.0646
	HPR	P00739;A0A0A0MRD9;J3KTC3	-0.791456	41.9086
	F9	P00740	-0.490568	27.1686
	F10	P00742;Q5JVE8;B7ZBK1;F8WBM7	0.528839	37.0091
	PLG	P00747;Q5TEH5;A6PVI2;CON__P06868;Q02325;Q15195	-0.0924349	26.4834
	F12	P00748	-0.324018	19.3927
	SERPINC1	P01008;Q8TCE1	-0.189899	15.7531
	SERPI01	P01009	-0.0346395	15.7645
	SERPI03	P01011;G3V595;A0A087WY93	-0.267816	27.9941
	AGT	P01019	-0.193973	15.2057
	A2M	P01023;F8W7L3;H0YFH1;F5H1E8	-0.0436803	22.8632
	C3	P01024;M0QYC8;M0QXZ3;M0R0Q9;O95568	-0.0370183	33.289
	C5	P01031	-0.249288	25.542
	CST3	P01034	0.372295	45.1717
	KNG1	P01042	-0.19567	24.3564
	IGJ;JCHAIN	P01591;D6RD17;D6RHJ6;C9JA05	-0.60424	30.5823
		P04432;P01597	-0.576088	36.937
		P01599	-0.599539	42.8249
	IGKV1-5	P01602	-0.769401	41.1782
		P01619	-0.202037	23.2732
		P01624	0.310316	33.5293
		P01700	-0.61922	38.9438
		P01701	-0.518483	38.8425
		P01703	-0.690129	38.5925
		P01706	-0.113341	29.1343
		P01714	-0.607364	36.3304
		P01717	-0.0785624	17.5612
		P0DP03;P01768	-0.475969	34.8855
		P01780	-0.0739739	23.0552
		P01782;P0DP04	0.0234802	31.05
	PIGR	P01833	2.84259	81.4279
	IGKC	P01834;A0A5H1ZRQ3	-0.245563	28.1107
	IGHG1	P01857;A0A0A0MS08;A0A0A0MS07	-0.371148	28.2177
	IGHG2	P01859;A0A286YEY4	-0.334319	33.5171
	IGHM	P01871	-0.196605	22.4872
	IGHA1	P01876;A0A286YEY1	-1.02042	45.2163
	IGHD	P01880;A0A0A0MS09	-1.47101	77.4511
	APOA1	P02647;F8W696;CON__P15497	-1.25313	73.5341
	APOE	P02649;H0Y7L5;E9PEV4;E7ERP7	0.810139	44.3067
	APOA2	V9GYM3;P02652;V9GYG9;V9GYE3;V9GYC1;V9GYS1	-1.45421	82.6981
	FGA	P02671;A0A087WUA0;CON__P02672	-0.148724	29.0391
	FGB	P02675;D6REL8	-0.248188	26.1338
	FGG	P02679;C9JC84;C9JEU5	-0.134568	25.5278
	CRP	P02741;Q5VVP7;C9JRE9	-0.393298	58.3519
	APCS	P02743	-0.560711	38.5279
	C1QA	P02745;X6RLJ0	0.0557927	27.1895
	C1QC	P02747	0.147921	29.2609
	C9	P02748;REV__Q4AC99	0.112916	21.1317
	APOH	P02749;J3QLI0;J3QRN2;J3KS17;CON__P17690	-0.680495	35.2334
	LRG1	P02750	-0.253006	29.3305
	FN1	P02751;H0Y7Z1;H0Y4K8	-0.32083	20.8572
	RBP4	Q5VY30;P02753	0.33846	48.4694
	AMBP	P02760;S4R471	0.0788715	35.9981
	ORM1	P02763	0.17844	16.4292
	AHSG	P02765;C9JV77	-0.604061	24.8629
	IGLV4-69	A0A075B6H9	-0.656152	52.2211
	GPX3	A0A087X1J7;P22352;H0YBE4;E5RG32;H0YC19;O75715	-0.135942	17.5502
	TF	P02787;H7C5E8;F8WCI6;F8WEK9;F8WC57	-0.312626	21.9213
	HPX	P02790;Q9BS19	-0.966618	65.0229
	F11	P03951;D6RB32;H0Y596;X6R3B1	-0.27822	34.8446
	C4BPA	P04003;A6PVY5;F2Z2V7;CON__Q28065	-0.0604109	25.2536
	VTN	P04004;F5GX75	-0.4052	26.894
	SAA2-SAA4;SAA4	A0A096LPE2;P35542	-0.634716	40.4149
	APOB	P04114;A8MUN2;A0A669KB70	0.514804	31.6792
	LCAT	P04180;J3QSE5;J3QKT0;I3L1Q6	-0.702233	45.9927
	HRG	P04196	-0.745302	37.027
	A1BG	P04217;CON__Q2KJF1	0.0774987	27.6088
	VWF	P04275	-0.215715	16.6757
	F5	A0A0A0MRJ7;P12259	-0.0382032	25.7756
		P04430	-0.19216	24.3326
	IGKV3D-11	P04433;A0A0A0MRZ8	0.269249	41.4624
	SERPI05	P05154;G3V264;G3V2M1;G3V482;G3V265;G3V5I3;G3V4B4;G3V3F5	0	40.5185
	SERPING1	P05155;H9KV48;E9PGN7;H0YCA1;C9JZJ9;A0A087WUD9;B5MCB9	0.188873	31.2586
	F13B	P05160;A0A3B3IS66;CON__Q2TBQ1	-0.273823	28.6775
	CLEC3B	P05452;E9PHK0	-0.265067	15.3972
	SERPI07	P05543	-0.187339	9.94073
	SERPIND1	P05546;CON__ENSEMBL:ENSBTAP00000018574	-0.373371	22.393
	BCHE	P06276;F8WF14;F8WEX7;H0Y885;H7C4Y0	-0.361515	38.0394
		P06310	-0.923256	53.0074
	IGKV4-1	P06312	-0.391264	35.0845
	IGHV4-61	P06331;P0DP06;A0A0C4DH41;P01825;P01824;A0A0J9YWU9	-0.693338	31.7773
	GSN	P06396;A0A0A0MS51;A0A0A0MT01;Q5T0I0;A0A0U1RQL8;Q5T0H8;REV__H0YJM7;REV__A0A6Q8PG26;REV__Q6TDU7;REV__F8W8F9	-0.579991	34.7013
	C2	P06681;A0A0G2JL69;A0A0G2JIE7;H0Y3H6;B4DQI1;E9PDZ0;A0A0G2JK28;Q8N6L6;H0Y868;F2Z3N2;A0A0G2JI59;C9JYQ5;A2ABG0	0.301401	30.7539
	APOA4	P06727	-1.07384	47.7326
	C8A	P07357	-0.118194	26.494
	C8B	P07358	-0.135762	20.4946
	C8G	P07360;A0A3B3ITK5	-0.152659	19.8258
	IGHV3-49	A0A0A0MS15	-0.351952	21.9834
	SERPI06	P08185;G3V350;G3V4V7	0.0952711	25.1279
	LPA	P08519;A0A087WWY0;Q16609	-1.1335	64.1572
	CD14	P08571;D6RFL4;E7EVL5	0.311754	28.8844
	CFH	P08603	-0.0599487	23.7365
	SERPINF2	P08697;A0A0G2JPA8;C9JMH6;A0A0J9YY65;C9JPV4;A0A0J9YWQ3;CON__P28800	-0.181191	16.9989
	C1S	P09871;F8WCZ6;A0A087X232;H0Y5D1;F5H7T4;B5MCV4	-0.109653	34.006
	C4A	P0C0L4	0.0993174	32.7221
	C4B	P0C0L5;F5GXS0;A0A3B3ISA6	-0.109175	30.8843
	SAA1	P0DJI8;E9PQD6;A0A3B3ISW8;E9PR14;G3V1D9	-1.36249	87.0425
	SAA2	P0DJI9	-1.30474	84.5241
		P0DOY3	-0.348791	28.7639
	C7	P10643;B4DLR2;A0A0D9SEN1;Q12884	-0.158954	24.5215
	CLU	P10909;H0YLK8;H0YC35;E7ETB4;E7ERK6;H0YAS8;E5RJZ5;E5RGB0;E5RH61;E5RG36	0.1584	22.8205
	IGKV6D-21	A0A0A0MT36;A0A0C4DH26	-0.326788	38.0197
	MBL2	P11226	-0.0985087	38.2448
	CETP	P11597;H3BRJ9	0.387015	45.7671
	C6	P13671;C9JC72	-0.208588	28.8397
	CPN1	P15169;B1AP58;CON__Q2KJ83	-0.465196	27.0204
	IGLV8-61	A0A075B6I0	-0.224407	42.0086
	LBP	P18428	-0.504662	45.7677
	ORM2	P19652	0.0538196	18.7399
	ITIH2	P19823;Q5T985;Q5T987	-0.45075	22.6591
	ITIH1	P19827;H7C0N0;F8WAS2;CON__Q0VCM5;H7C5I0;B5MCP1	-0.529707	24.5182
	PZP	P20742;F5GXY0	0.383538	37.1182
	C4BPB	P20851;Q5VVQ7	-0.124715	22.5023
	CPN2	P22792	-0.328661	27.4681
	PROZ	P22891	-0.124345	26.4849
		P23083	-0.315799	37.3394
	FBLN1	P23142;CON__ENSEMBL:ENSBTAP00000016046;B1AHM7;B1AHM9;B1AHN3;B1AHM6;B1AHM8;A0A0U1RRA4	-0.115931	34.6437
	IGHV6-1	A0A0B4J1U7	-0.473118	27.4872
	AZGP1	P25311;C9JEV0;H7BZJ8	-0.256717	24.2667
	PON1	P27169;F8WF42	-0.447264	48.4752
	CFP	P27918;E9PAQ1;C9J7V5	-0.185101	36.9456
	SERPI04	P29622	-0.442868	29.6769
	IGHV3-15	A0A0B4J1V0	-0.254271	39.6194
	CDH5	P33151;I3L1J2;H3BPG1;H3BR11;H3BR64	-0.147211	34.152
	IGFALS	P35858	-0.744932	45.9005
	SERPINF1	P36955;I3L4N7;CON__Q95121;I3L4Z0;I3L4F9;I3L107;I3L2R7;I3L3Z3;I3L425;I3L1U4	-0.238775	28.5336
	BTD	P43251;A0A5F9ZH80;C9JSN9;A0A5F9ZH15;A0A5F9ZH97;A0A5F9ZHE9;A0A5F9ZHR1;A0A2R8Y5J9;A0A5F9ZH57	-0.299488	25.0161
	AFM	P43652	-0.499311	22.1814
	MASP1	P48740;F8W876;C9JMA2	0.0760271	24.3991
	LUM	P51884	-0.767868	32.1712
	IGHV2-26	A0A0B4J1V2;A0A0B4J2B6	-1.04277	63.1869
	APOC4	P55056	-0.307132	55.3461
	PLTP	P55058	0.251765	50.5729
	ACTB	P60709;E7EVS6;A0A2R8Y793;A0A6Q8PFE4;G5E9R0;A0A6Q8PH58;A0A2R8YGF8;C9JUM1;C9JZR7;C9JTX5;A0A2R8YEA7;A0A2R8YFE2;Q9BYX7;A0A6Q8PGD7;F8WCH0	3.57257	232.165
	B2M	P61769;H0YLF3;F5H6I0	0.423045	47.9021
	HBB	P68871;A0A2R8Y7R2;F8W6P5;A0A0J9YWK4	1.79116	189.552
	HBA1;HBA2	P69905;G3V1N2;A0A2R8Y7C0	2.21978	195.29
	GPLD1	P80108	-0.81258	42.7948
	IGHV3-74	A0A0B4J1X5	-0.370421	32.3659
		P80748	-0.72799	36.9203
	CFHR3	Q02985;A0A087WYK9;Q6NSD3	0.0666344	62.5158
	CFHR1	Q03591;B1AKG0	-0.369327	46.1656
	ITIH3	Q06033;A0A087WW43;E7ET33;CON__Q0V8M9	0.305783	31.204
	LGALS3BP	Q08380;K7EP36;K7ESM3;K7EKQ5;K7ERZ6;K7EJD3;K7ES75;K7EN99;K7EJY8;K7EQT9	1.29838	40.7229
	FGL1	Q08830	-0.220583	43.3209
	EFEMP1	Q12805;A0A0U1RQV3;Q580Q6;C9JQX7;C9J4J8;C9JPZ9;C9JUM4	0.0388677	28.2019
	APOF	Q13790	-0.861716	47.4428
	HABP2	Q14520	0.245583	27.0023
	IGLL5;IGLC1	A0A0B4J231;B9A064;A0A5H1ZRQ4;P0CG04	-0.641651	41.2326
	FCN2	Q15485	1.14653	63.3332
	TGFBI	Q15582;H0Y8L3;S4R3C6;H0YAB8;H0Y8M8	-0.262336	22.1995
	ADIPOQ	Q15848	0	29.6672
	ECM1	Q16610	-0.221263	14.9407
	PI16	Q6UXB8	-1.07076	52.284
	PRG4	Q92954;E9PLR3	-0.252361	32.5968
	CPB2	Q96IY4;A0A087WSY5;A0A6Q8PHS9;A0A6Q8PG06	-0.103836	27.7191
	CNDP1	Q96KN2;J3KRP0	-0.45848	45.2798
	PGLYRP2	Q96PD5;M0R2W8;M0QYW3	-0.881693	42.8838
	CFHR5	Q9BXR6	-0.305235	50.4802
	C1RL	Q9NZP8;H0YFL7;F5GWF3;F5H7C8;F5H6S5;H0YGP8;F5H2Z5	-0.308676	25.6661
	FETUB	Q9UGM5;E9PG08;F8WEP7;F8WAW1;C9JC68	0.0650745	44.1023
	FCGBP	Q9Y6R7;A0A087WXI2;A0A087WUZ2	0.36047	50.7185
	IGHV4-28	A0A0C4DH34	-0.809192	61.9089
	IGHV3-35	A0A0C4DH35	-0.0248848	43.8746
	IGHV5-51	A0A0C4DH38	-0.885221	41.5486
		A0A0C4DH43;P01814	-0.85005	53.5008
	IGKV1-6	A0A0C4DH72	-0.432914	33.6223
		A0A0G2JMB2	-1.78011	100.866
		A0A0G2JRQ6	-0.259842	29.824
		A0A0J9YXX1	-0.476968	26.4002
	PROS1	A0A3B3ISJ1;A0A0S2Z4L3;P07225;G5E9F8;A0A3B3IRK9;A0A3B3IUA6;CON__P07224;C9K0R0	-0.128031	23.2875
	SEPP1	P49908;A0A182DWH7;A0A182DWH8	0.499956	53.6698
	IGLV3-10	A0A075B6K4	-0.568467	32.5382
	IGHG4	P01861;A0A286YFJ8;CON__ENSEMBL:ENSBTAP00000024466	-0.76642	47.3878
		A0A2Q2TTZ9;P01594;P01593	-0.715637	37.4699
	CFHR2	A0A3B3IQ51;P36980;V9GYE7;A0A3B3ISW6;A0A3B3IS00;A0A3B3IRW0	-0.13785	28.9984
	C1R	A0A3B3ISR2;B4DPQ0;P00736;F5H2D0;A0A3B3ITU4;F5H1V0;F5H6Y3;F5H3N3;F5H3A3;F5H1N6;F5GWL0	-0.161026	28.6089
	IGHV3-72	A0A4W8ZXM2;A0A0B4J1Y9	-0.026293	26.9301
	IGHG3	A0A4W9A917;P01860;A0A286YES1	-0.200183	33.7935
BIOM007	IGLV3-9	A0A075B6K5	1.15477	33.0611
	IGKV2D-28	A0A5H1ZRS2;A0A075B6P5;P01615	0.895059	22.5097
	IGKV2D-29;IGKV2D-26	A0A5H1ZRS9;A0A075B6S2;A0A0A0MRZ7	0.823422	25.9927
	IGFBP3	A6XND1;A6XND0;P17936;H0Y5K2;B3KWK7;H0Y485;C9JMX4	0.948274	36.8358
	APOC3	B0YIW2;P02656	0.835452	21.557
	FBLN1	B1AHL2;H7C1M6	0.662263	26.3205
	CFB	B4E1Z4;P00751;A0A0G2JH38;H7C5H1;C9JRT3;H7C526;A0A0G2JHM4;A0A0G2JJ82;F8WCJ9;A0A0G2JJM0	0.869261	22.558
	ITIH4	B7ZKJ8	0.873614	23.2034
	APOD	C9JF17;P05090;C9JX71;F8WBT9	0.444776	15.4019
	IGKV2-24;IGKV2D-24	A0A0C4DH68;A0A075B6R9	1.5101	34.4673
		CON__P00761	0.471837	17.3264
	IGKV1-27	A0A075B6S5	0.911385	60.7792
	ALB	CON__P02768-1;P02768;B7WNR0;H0YA55;D6RHD5;C9JKR2	0.743045	18.3277
		CON__P02769	0.199906	15.678
		CON__Q32PJ2	2.26482	39.5398
	C1QB	D6R934;P02746;A0A0A0MSV6;D6RGJ1	0.64381	18.7833
	HGFAC	Q04756;D6RAR4;CON__ENSEMBL:ENSBTAP00000023055	0.934576	23.1954
	GC	D6RF35;P02774;D6RBJ7;D6RF20;CON__Q3MHN5;CON__ENSEMBL:ENSBTAP00000018229	0.798726	22.2888
	IGHV1OR15-1	A0A075B7D0	-0.253759	51.8242
	PROC	E7END6;P04070;H7BYX9;E7ENR9	1.16652	28.0092
	CFI	E7ETH0;G3XAM2;P05156;A0A2R8Y3M9;A0A087X0I2;D6R9Z8	0.939808	23.2155
	SERPI010	G3V2W1;Q9UK55	0.298488	23.3256
	MST1	P26927;G3XAK1;H7C0F8	0.695511	20.1213
	FCGR3A	H0Y755;P08637;A0A087WZR4;H0Y4U3;A0A3B3ISU3;O75015;C9JC71	0.268118	20.9365
	KLKB1	H0YAC1;P03952;E9PBC5;C9JCT1;C9J075;A0A0C4DGJ9;P20718	1.16323	26.3455
	SHBG	I3L145;P04278;I3L1J1;B4DYU0;A0A0C4DGN2;I3L2X4;I3L4B9;I3L2F1;B0FWH6;B0FWH5;I3L1C1;I3L1G4;B0FWH7;I3L0M1;CON__Q6T181	0.310594	25.175
	APOC4-APOC2;APOC2	K7ER74;P02655;Q6P163;V9GYJ8;K7EMC3	0.547425	15.4931
	CFD	K7ERG9;P00746	0.812162	22.0439
	APOC1	K7ERI9;P02654;K7EJI9;K7ELM9;K7EPF9;K7EKP1	0.297987	17.0952
	MASP2	O00187	0.293909	19.9636
	IGLV5-45	A0A0G2JSC0;A0A087WSX0	1.43284	29.9477
	QSOX1	O00391;A8MXT8	0.409898	17.936
	APOL1	O14791;B1AH96;B1AH94;B1AH95;F8WCH3;O95236	1.26006	27.1148
	CD5L	O43866	1.17834	26.0727
	FCN3	O75636	0.802259	21.057
	ATRN	O75882	1.00738	23.6234
	APOM	O95445;Q5SRP5	0.74969	19.0945
	TTR	A0A087WT59;P02766	1.12082	27.6717
	CP	P00450	1.1235	26.2934
	F13A1	P00488;Q9NQP5;A6PVK5;H0Y796;H0Y4W5	0.662233	19.1142
	F2	P00734;E9PIT3;C9JV37;CON__P00735	1.05886	25.4473
	HP	P00738;J3QLC9;H3BS21;J3KRH2;J3QQI8;H3BMJ7	0.734347	21.4724
	HPR	P00739;A0A0A0MRD9;J3KTC3	1.38007	27.851
	F9	P00740	0.405533	21.7753
	F10	P00742;Q5JVE8;B7ZBK1;F8WBM7	0.820346	23.9988
	PLG	P00747;Q5TEH5;A6PVI2;CON__P06868;Q02325;Q15195	0.991288	23.2253
	F12	P00748	0.844535	20.6651
	SERPINC1	P01008;Q8TCE1	0.808575	21.1293
	SERPI01	P01009	0.484441	16.0787
	SERPI03	P01011;G3V595;A0A087WY93	0.458457	21.3969
	AGT	P01019	0.762496	22.0755
	A2M	P01023;F8W7L3;H0YFH1;F5H1E8	1.0942	24.2831
	C3	P01024;M0QYC8;M0QXZ3;M0R0Q9;O95568	0.815874	20.8803
	C5	P01031	0.901289	22.3408
	CST3	P01034	0.91629	57.1172
	KNG1	P01042	0.742702	20.0722
	IGJ;JCHAIN	P01591;D6RD17;D6RHJ6;C9JA05	0.602401	21.9951
		P04432;P01597	1.45135	40.1522
		P01599	1.34466	30.7129
	IGKV1-5	P01602	0.855721	25.3466
		P01619	0.99498	30.9425
		P01624	0.880506	22.3019
		P01700	0.968495	26.9936
		P01701	1.02552	28.5859
		P01703	0.809631	26.5096
		P01706	1.62226	32.4018
		P01714	0.561638	18.5381
		P01717	1.27775	37.0459
		P0DP03;P01768	1.26968	28.202
		P01780	0.920654	23.0732
		P01782;P0DP04	2.04016	39.8298
	PIGR	P01833	0.521239	16.5165
	IGKC	P01834;A0A5H1ZRQ3	0.789759	19.7852
	IGHG1	P01857;A0A0A0MS08;A0A0A0MS07	0.738196	18.9406
	IGHG2	P01859;A0A286YEY4	1.03008	24.5221
	IGHM	P01871	0.991817	25.5922
	IGHA1	P01876;A0A286YEY1	0.864413	21.6131
	IGHD	P01880;A0A0A0MS09	1.14879	30.139
	APOA1	P02647;F8W696;CON__P15497	0.758704	18.8066
	APOE	P02649;H0Y7L5;E9PEV4;E7ERP7	0.111976	16.166
	APOA2	V9GYM3;P02652;V9GYG9;V9GYE3;V9GYC1;V9GYS1	0.916567	21.8805
	FGA	P02671;A0A087WUA0;CON__P02672	0.769531	22.8234
	FGB	P02675;D6REL8	0.821072	22.9537
	FGG	P02679;C9JC84;C9JEU5	0.708744	20.1199
	CRP	P02741;Q5VVP7;C9JRE9	0.764772	45.6674
	APCS	P02743	0.449487	15.1874
	C1QA	P02745;X6RLJ0	1.03336	27.8541
	C1QC	P02747	0.672718	20.4738
	C9	P02748;REV__Q4AC99	0.689539	22.4483
	APOH	P02749;J3QLI0;J3QRN2;J3KS17;CON__P17690	0.790658	22.4187
	LRG1	P02750	0.687261	26.2234
	FN1	P02751;H0Y7Z1;H0Y4K8	0.897407	22.7713
	RBP4	Q5VY30;P02753	0.952819	26.2288
	AMBP	P02760;S4R471	0.695213	19.745
	ORM1	P02763	0.83764	22.3177
	AHSG	P02765;C9JV77	0.732986	19.3118
	IGLV4-69	A0A075B6H9	0.246707	15.9943
	GPX3	A0A087X1J7;P22352;H0YBE4;E5RG32;H0YC19;O75715	1.04107	29.616
	TF	P02787;H7C5E8;F8WCI6;F8WEK9;F8WC57	0.833159	20.9325
	HPX	P02790;Q9BS19	1.07813	25.3847
	F11	P03951;D6RB32;H0Y596;X6R3B1	0.900285	23.2137
	C4BPA	P04003;A6PVY5;F2Z2V7;CON__Q28065	0.844621	20.5266
	VTN	P04004;F5GX75	0.734666	20.1504
	SAA2-SAA4;SAA4	A0A096LPE2;P35542	0.588893	23.3675
	APOB	P04114;A8MUN2;A0A669KB70	0.647149	17.3665
	LCAT	P04180;J3QSE5;J3QKT0;I3L1Q6	0.979686	26.9271
	HRG	P04196	0.920491	21.8344
	A1BG	P04217;CON__Q2KJF1	0.93806	22.0931
	VWF	P04275	0.845628	22.805
	F5	A0A0A0MRJ7;P12259	0.48465	25.8324
		P04430	1.0408	27.2547
	IGKV3D-11	P04433;A0A0A0MRZ8	1.01163	23.865
	SERPI05	P05154;G3V264;G3V2M1;G3V482;G3V265;G3V5I3;G3V4B4;G3V3F5	0.472158	24.5257
	SERPING1	P05155;H9KV48;E9PGN7;H0YCA1;C9JZJ9;A0A087WUD9;B5MCB9	0.678993	20.9537
	F13B	P05160;A0A3B3IS66;CON__Q2TBQ1	0.917615	23.9722
	CLEC3B	P05452;E9PHK0	0.574219	15.7398
	SERPI07	P05543	0.464663	16.5909
	SERPIND1	P05546;CON__ENSEMBL:ENSBTAP00000018574	1.17882	26.7309
	BCHE	P06276;F8WF14;F8WEX7;H0Y885;H7C4Y0	1.50544	31.2708
		P06310	1.21411	37.4142
	IGKV4-1	P06312	0.720467	20.1442
	IGHV4-61	P06331;P0DP06;A0A0C4DH41;P01825;P01824;A0A0J9YWU9	0.832973	22.4056
	GSN	P06396;A0A0A0MS51;A0A0A0MT01;Q5T0I0;A0A0U1RQL8;Q5T0H8;REV__H0YJM7;REV__A0A6Q8PG26;REV__Q6TDU7;REV__F8W8F9	0.471734	13.4052
	C2	P06681;A0A0G2JL69;A0A0G2JIE7;H0Y3H6;B4DQI1;E9PDZ0;A0A0G2JK28;Q8N6L6;H0Y868;F2Z3N2;A0A0G2JI59;C9JYQ5;A2ABG0	0.860885	26.8155
	APOA4	P06727	1.85173	32.7663
	C8A	P07357	1.01751	26.3973
	C8B	P07358	0.901133	22.3256
	C8G	P07360;A0A3B3ITK5	1.01176	27.4375
	IGHV3-49	A0A0A0MS15	0.934986	23.5118
	SERPI06	P08185;G3V350;G3V4V7	0.914534	22.0596
	LPA	P08519;A0A087WWY0;Q16609	1.32164	30.904
	CD14	P08571;D6RFL4;E7EVL5	0.509194	28.2365
	CFH	P08603	0.716505	19.3672
	SERPINF2	P08697;A0A0G2JPA8;C9JMH6;A0A0J9YY65;C9JPV4;A0A0J9YWQ3;CON__P28800	0.997909	26.4526
	C1S	P09871;F8WCZ6;A0A087X232;H0Y5D1;F5H7T4;B5MCV4	0.749579	24.6381
	C4A	P0C0L4	0.568215	20.3981
	C4B	P0C0L5;F5GXS0;A0A3B3ISA6	0.786142	22.3751
	SAA1	P0DJI8;E9PQD6;A0A3B3ISW8;E9PR14;G3V1D9	1.28346	75.5076
	SAA2	P0DJI9	1.28262	98.854
		P0DOY3	1.0001	24.2907
	C7	P10643;B4DLR2;A0A0D9SEN1;Q12884	0.530294	18.1475
	CLU	P10909;H0YLK8;H0YC35;E7ETB4;E7ERK6;H0YAS8;E5RJZ5;E5RGB0;E5RH61;E5RG36	1.03883	24.2765
	IGKV6D-21	A0A0A0MT36;A0A0C4DH26	0.870986	26.4792
	MBL2	P11226	0.97311	27.4378
	CETP	P11597;H3BRJ9	1.80007	48.0049
	C6	P13671;C9JC72	0.964277	24.8772
	CPN1	P15169;B1AP58;CON__Q2KJ83	0.882824	25.3602
	IGLV8-61	A0A075B6I0	0.784804	23.8915
	LBP	P18428	1.00209	51.7659
	ORM2	P19652	0.767489	22.246
	ITIH2	P19823;Q5T985;Q5T987	0.985636	23.3558
	ITIH1	P19827;H7C0N0;F8WAS2;CON__Q0VCM5;H7C5I0;B5MCP1	1.13379	25.145
	PZP	P20742;F5GXY0	1.03807	25.9916
	C4BPB	P20851;Q5VVQ7	1.31403	27.9999
	CPN2	P22792	0.709272	20.3121
	PROZ	P22891	0.610363	21.4213
		P23083	0.928332	24.3931
	FBLN1	P23142;CON__ENSEMBL:ENSBTAP00000016046;B1AHM7;B1AHM9;B1AHN3;B1AHM6;B1AHM8;A0A0U1RRA4	0.538793	25.727
	IGHV6-1	A0A0B4J1U7	1.09514	28.3234
	AZGP1	P25311;C9JEV0;H7BZJ8	0.80192	20.7477
	PON1	P27169;F8WF42	1.06828	24.7167
	CFP	P27918;E9PAQ1;C9J7V5	0.518319	21.3266
	SERPI04	P29622	0.746568	20.9056
	IGHV3-15	A0A0B4J1V0	0.5783	18.2819
	CDH5	P33151;I3L1J2;H3BPG1;H3BR11;H3BR64	-0.0943446	12.8964
	IGFALS	P35858	0.933064	23.4784
	SERPINF1	P36955;I3L4N7;CON__Q95121;I3L4Z0;I3L4F9;I3L107;I3L2R7;I3L3Z3;I3L425;I3L1U4	0.663536	19.0332
	BTD	P43251;A0A5F9ZH80;C9JSN9;A0A5F9ZH15;A0A5F9ZH97;A0A5F9ZHE9;A0A5F9ZHR1;A0A2R8Y5J9;A0A5F9ZH57	0.581346	16.4048
	AFM	P43652	0.771578	20.5697
	MASP1	P48740;F8W876;C9JMA2	0.683777	19.7564
	LUM	P51884	0.695793	18.8801
	IGHV2-26	A0A0B4J1V2;A0A0B4J2B6	0.653375	30.291
	APOC4	P55056	0.257489	15.6948
	PLTP	P55058	0.286216	41.2464
	ACTB	P60709;E7EVS6;A0A2R8Y793;A0A6Q8PFE4;G5E9R0;A0A6Q8PH58;A0A2R8YGF8;C9JUM1;C9JZR7;C9JTX5;A0A2R8YEA7;A0A2R8YFE2;Q9BYX7;A0A6Q8PGD7;F8WCH0	0.49164	21.304
	B2M	P61769;H0YLF3;F5H6I0	1.09166	26.2899
	HBB	P68871;A0A2R8Y7R2;F8W6P5;A0A0J9YWK4	4.13623	141.835
	HBA1;HBA2	P69905;G3V1N2;A0A2R8Y7C0	3.79083	144.977
	GPLD1	P80108	1.56014	32.0646
	IGHV3-74	A0A0B4J1X5	0.937002	35.5688
		P80748	1.45177	30.5143
	CFHR3	Q02985;A0A087WYK9;Q6NSD3	0.866903	30.8006
	CFHR1	Q03591;B1AKG0	0.733759	23.0123
	ITIH3	Q06033;A0A087WW43;E7ET33;CON__Q0V8M9	0.606643	20.5368
	LGALS3BP	Q08380;K7EP36;K7ESM3;K7EKQ5;K7ERZ6;K7EJD3;K7ES75;K7EN99;K7EJY8;K7EQT9	1.02737	25.7714
	FGL1	Q08830	0.465927	54.1147
	EFEMP1	Q12805;A0A0U1RQV3;Q580Q6;C9JQX7;C9J4J8;C9JPZ9;C9JUM4	0.230898	17.3365
	APOF	Q13790	1.01176	24.9457
	HABP2	Q14520	0.910919	25.6153
	IGLL5;IGLC1	A0A0B4J231;B9A064;A0A5H1ZRQ4;P0CG04	1.21171	29.1444
	FCN2	Q15485	0.943775	51.3985
	TGFBI	Q15582;H0Y8L3;S4R3C6;H0YAB8;H0Y8M8	0.244903	22.8959
	ADIPOQ	Q15848	1.49965	42.36
	ECM1	Q16610	0.653744	20.3913
	PI16	Q6UXB8	0.274636	16.7516
	PRG4	Q92954;E9PLR3	1.02211	26.9682
	CPB2	Q96IY4;A0A087WSY5;A0A6Q8PHS9;A0A6Q8PG06	0.769291	23.7389
	CNDP1	Q96KN2;J3KRP0	0.917731	24.1388
	PGLYRP2	Q96PD5;M0R2W8;M0QYW3	0.963797	23.5132
	CFHR5	Q9BXR6	0.580842	22.0353
	C1RL	Q9NZP8;H0YFL7;F5GWF3;F5H7C8;F5H6S5;H0YGP8;F5H2Z5	1.14469	26.5318
	FETUB	Q9UGM5;E9PG08;F8WEP7;F8WAW1;C9JC68	0.91303	23.6324
	FCGBP	Q9Y6R7;A0A087WXI2;A0A087WUZ2	2.48805	40.097
	IGHV4-28	A0A0C4DH34	0.931018	23.14
	IGHV3-35	A0A0C4DH35	0.936966	23.3952
	IGHV5-51	A0A0C4DH38	0.752702	20.1373
		A0A0C4DH43;P01814	0.635115	24.2838
	IGKV1-6	A0A0C4DH72	0.758425	23.0131
		A0A0G2JMB2	0.599199	17.3004
		A0A0G2JRQ6	0.672846	22.9623
		A0A0J9YXX1	0.577299	24.1941
	PROS1	A0A3B3ISJ1;A0A0S2Z4L3;P07225;G5E9F8;A0A3B3IRK9;A0A3B3IUA6;CON__P07224;C9K0R0	0.986779	23.4701
	SEPP1	P49908;A0A182DWH7;A0A182DWH8	0	25.3693
	IGLV3-10	A0A075B6K4	0.892584	21.2924
	IGHG4	P01861;A0A286YFJ8;CON__ENSEMBL:ENSBTAP00000024466	1.47362	30.0909
		A0A2Q2TTZ9;P01594;P01593	0.68402	17.3161
	CFHR2	A0A3B3IQ51;P36980;V9GYE7;A0A3B3ISW6;A0A3B3IS00;A0A3B3IRW0	0.307405	23.4816
	C1R	A0A3B3ISR2;B4DPQ0;P00736;F5H2D0;A0A3B3ITU4;F5H1V0;F5H6Y3;F5H3N3;F5H3A3;F5H1N6;F5GWL0	0.687333	23.1142
	IGHV3-72	A0A4W8ZXM2;A0A0B4J1Y9	0.533291	18.8546
	IGHG3	A0A4W9A917;P01860;A0A286YES1	1.03917	24.6165
BIOM008	IGLV3-9	A0A075B6K5	-0.150184	31.9128
	IGKV2D-28	A0A5H1ZRS2;A0A075B6P5;P01615	-0.173596	18.1306
	IGKV2D-29;IGKV2D-26	A0A5H1ZRS9;A0A075B6S2;A0A0A0MRZ7	-0.430453	44.7828
	IGFBP3	A6XND1;A6XND0;P17936;H0Y5K2;B3KWK7;H0Y485;C9JMX4	-0.235582	30.6952
	APOC3	B0YIW2;P02656	0.00509819	36.3484
	FBLN1	B1AHL2;H7C1M6	-0.491642	34.6507
	CFB	B4E1Z4;P00751;A0A0G2JH38;H7C5H1;C9JRT3;H7C526;A0A0G2JHM4;A0A0G2JJ82;F8WCJ9;A0A0G2JJM0	-0.356306	28.3795
	ITIH4	B7ZKJ8	-0.233519	23.0144
	APOD	C9JF17;P05090;C9JX71;F8WBT9	-0.297175	20.3264
	IGKV2-24;IGKV2D-24	A0A0C4DH68;A0A075B6R9	-0.241896	37.0503
		CON__P00761	-0.407663	18.4699
	IGKV1-27	A0A075B6S5	-0.251345	22.8815
	ALB	CON__P02768-1;P02768;B7WNR0;H0YA55;D6RHD5;C9JKR2	-0.18793	15.6629
		CON__P02769	-0.0207628	57.7836
		CON__Q32PJ2	-0.219798	19.2036
	C1QB	D6R934;P02746;A0A0A0MSV6;D6RGJ1	-0.0666171	12.0806
	HGFAC	Q04756;D6RAR4;CON__ENSEMBL:ENSBTAP00000023055	-0.106546	24.7967
	GC	D6RF35;P02774;D6RBJ7;D6RF20;CON__Q3MHN5;CON__ENSEMBL:ENSBTAP00000018229	-0.280064	24.2212
	IGHV1OR15-1	A0A075B7D0	-0.746175	42.7255
	PROC	E7END6;P04070;H7BYX9;E7ENR9	-0.046087	37.3142
	CFI	E7ETH0;G3XAM2;P05156;A0A2R8Y3M9;A0A087X0I2;D6R9Z8	-0.222156	24.9632
	SERPI010	G3V2W1;Q9UK55	-0.269018	20.6221
	MST1	P26927;G3XAK1;H7C0F8	0	10.3853
	FCGR3A	H0Y755;P08637;A0A087WZR4;H0Y4U3;A0A3B3ISU3;O75015;C9JC71	-0.236138	21.6856
	KLKB1	H0YAC1;P03952;E9PBC5;C9JCT1;C9J075;A0A0C4DGJ9;P20718	-0.0871463	23.3808
	SHBG	I3L145;P04278;I3L1J1;B4DYU0;A0A0C4DGN2;I3L2X4;I3L4B9;I3L2F1;B0FWH6;B0FWH5;I3L1C1;I3L1G4;B0FWH7;I3L0M1;CON__Q6T181	-0.496871	30.4685
	APOC4-APOC2;APOC2	K7ER74;P02655;Q6P163;V9GYJ8;K7EMC3	0.0903654	18.1763
	CFD	K7ERG9;P00746	0.215814	26.1278
	APOC1	K7ERI9;P02654;K7EJI9;K7ELM9;K7EPF9;K7EKP1	-0.0187756	14.7153
	MASP2	O00187	-0.248131	22.0962
	IGLV5-45	A0A0G2JSC0;A0A087WSX0	-0.220866	37.4418
	QSOX1	O00391;A8MXT8	-0.307735	23.6308
	APOL1	O14791;B1AH96;B1AH94;B1AH95;F8WCH3;O95236	-0.221868	27.4184
	CD5L	O43866	-0.214013	37.1275
	FCN3	O75636	-0.371492	23.166
	ATRN	O75882	-0.0891549	22.6962
	APOM	O95445;Q5SRP5	-0.212334	23.0586
	TTR	A0A087WT59;P02766	0.207749	16.4833
	CP	P00450	-0.160491	30.7141
	F13A1	P00488;Q9NQP5;A6PVK5;H0Y796;H0Y4W5	0.0407224	34.0054
	F2	P00734;E9PIT3;C9JV37;CON__P00735	-0.160559	25.9149
	HP	P00738;J3QLC9;H3BS21;J3KRH2;J3QQI8;H3BMJ7	-0.232858	25.4129
	HPR	P00739;A0A0A0MRD9;J3KTC3	-0.151278	19.0613
	F9	P00740	-0.412762	22.7141
	F10	P00742;Q5JVE8;B7ZBK1;F8WBM7	-0.0167326	29.4107
	PLG	P00747;Q5TEH5;A6PVI2;CON__P06868;Q02325;Q15195	-0.195251	25.6079
	F12	P00748	-0.000526462	23.1248
	SERPINC1	P01008;Q8TCE1	-0.162745	19.6056
	SERPI01	P01009	-0.28828	20.9333
	SERPI03	P01011;G3V595;A0A087WY93	-0.398302	30.3994
	AGT	P01019	-0.352044	26.0748
	A2M	P01023;F8W7L3;H0YFH1;F5H1E8	-0.167143	22.0386
	C3	P01024;M0QYC8;M0QXZ3;M0R0Q9;O95568	-0.218201	22.6997
	C5	P01031	-0.268065	22.9475
	CST3	P01034	-0.508554	33.2725
	KNG1	P01042	-0.12286	24.0336
	IGJ;JCHAIN	P01591;D6RD17;D6RHJ6;C9JA05	-0.480208	29.6495
		P04432;P01597	-0.379336	38.3355
		P01599	-0.20121	36.2894
	IGKV1-5	P01602	0.350385	25.5726
		P01619	-0.207307	32.7426
		P01624	-0.134539	27.0521
		P01700	-0.130758	28.1808
		P01701	-0.178901	40.6941
		P01703	-0.0991432	33.561
		P01706	-0.409523	28.3222
		P01714	0.0883877	35.0645
		P01717	-0.244656	28.481
		P0DP03;P01768	-0.242731	33.1584
		P01780	0.00421284	21.1129
		P01782;P0DP04	-0.345354	21.6002
	PIGR	P01833	-0.116547	47.1703
	IGKC	P01834;A0A5H1ZRQ3	-0.156684	18.6975
	IGHG1	P01857;A0A0A0MS08;A0A0A0MS07	-0.173763	20.4019
	IGHG2	P01859;A0A286YEY4	-0.223999	24.7208
	IGHM	P01871	-0.218475	29.1347
	IGHA1	P01876;A0A286YEY1	-0.121361	23.0012
	IGHD	P01880;A0A0A0MS09	-0.302702	25.0578
	APOA1	P02647;F8W696;CON__P15497	-0.169716	18.2841
	APOE	P02649;H0Y7L5;E9PEV4;E7ERP7	-0.0814987	19.1263
	APOA2	V9GYM3;P02652;V9GYG9;V9GYE3;V9GYC1;V9GYS1	-0.115763	18.8094
	FGA	P02671;A0A087WUA0;CON__P02672	-0.28743	36.4624
	FGB	P02675;D6REL8	-0.272898	38.9849
	FGG	P02679;C9JC84;C9JEU5	-0.215018	34.2489
	CRP	P02741;Q5VVP7;C9JRE9	-0.82685	50.0044
	APCS	P02743	-0.114475	16.8232
	C1QA	P02745;X6RLJ0	-0.128822	17.1119
	C1QC	P02747	-0.0580712	23.1003
	C9	P02748;REV__Q4AC99	-0.321333	30.4303
	APOH	P02749;J3QLI0;J3QRN2;J3KS17;CON__P17690	-0.226117	22.8145
	LRG1	P02750	-0.424148	31.8557
	FN1	P02751;H0Y7Z1;H0Y4K8	-0.178901	26.1709
	RBP4	Q5VY30;P02753	0.193777	18.0213
	AMBP	P02760;S4R471	-0.110685	18.361
	ORM1	P02763	-0.281518	29.4133
	AHSG	P02765;C9JV77	-0.225009	19.1729
	IGLV4-69	A0A075B6H9	0	33.9744
	GPX3	A0A087X1J7;P22352;H0YBE4;E5RG32;H0YC19;O75715	-0.547359	38.2676
	TF	P02787;H7C5E8;F8WCI6;F8WEK9;F8WC57	-0.168959	17.1896
	HPX	P02790;Q9BS19	-0.227628	19.9067
	F11	P03951;D6RB32;H0Y596;X6R3B1	-0.1956	23.3789
	C4BPA	P04003;A6PVY5;F2Z2V7;CON__Q28065	-0.206746	26.7937
	VTN	P04004;F5GX75	-0.369412	26.3204
	SAA2-SAA4;SAA4	A0A096LPE2;P35542	-0.365562	31.6244
	APOB	P04114;A8MUN2;A0A669KB70	-0.127432	20.4561
	LCAT	P04180;J3QSE5;J3QKT0;I3L1Q6	-0.202681	21.9172
	HRG	P04196	-0.162436	32.6333
	A1BG	P04217;CON__Q2KJF1	-0.206526	25.5063
	VWF	P04275	-0.369695	28.999
	F5	A0A0A0MRJ7;P12259	-0.375685	28.575
		P04430	-0.0726418	19.2431
	IGKV3D-11	P04433;A0A0A0MRZ8	0.00308999	16.9151
	SERPI05	P05154;G3V264;G3V2M1;G3V482;G3V265;G3V5I3;G3V4B4;G3V3F5	-0.0058917	29.9097
	SERPING1	P05155;H9KV48;E9PGN7;H0YCA1;C9JZJ9;A0A087WUD9;B5MCB9	-0.153989	27.5504
	F13B	P05160;A0A3B3IS66;CON__Q2TBQ1	-0.144503	31.1293
	CLEC3B	P05452;E9PHK0	-0.128247	15.2091
	SERPI07	P05543	-0.250141	13.7693
	SERPIND1	P05546;CON__ENSEMBL:ENSBTAP00000018574	-0.108911	24.0266
	BCHE	P06276;F8WF14;F8WEX7;H0Y885;H7C4Y0	-0.0857584	27.6259
		P06310	-0.295899	37.982
	IGKV4-1	P06312	0.108081	25.7293
	IGHV4-61	P06331;P0DP06;A0A0C4DH41;P01825;P01824;A0A0J9YWU9	-0.0707906	16.5047
	GSN	P06396;A0A0A0MS51;A0A0A0MT01;Q5T0I0;A0A0U1RQL8;Q5T0H8;REV__H0YJM7;REV__A0A6Q8PG26;REV__Q6TDU7;REV__F8W8F9	-0.165717	20.0888
	C2	P06681;A0A0G2JL69;A0A0G2JIE7;H0Y3H6;B4DQI1;E9PDZ0;A0A0G2JK28;Q8N6L6;H0Y868;F2Z3N2;A0A0G2JI59;C9JYQ5;A2ABG0	-0.334297	22.2549
	APOA4	P06727	-0.0620264	27.8859
	C8A	P07357	-0.467827	32.1645
	C8B	P07358	-0.213502	21.8919
	C8G	P07360;A0A3B3ITK5	-0.492532	30.7594
	IGHV3-49	A0A0A0MS15	-0.0670468	20.6286
	SERPI06	P08185;G3V350;G3V4V7	-0.149892	23.1609
	LPA	P08519;A0A087WWY0;Q16609	-0.067693	38.3007
	CD14	P08571;D6RFL4;E7EVL5	-0.418863	30.4483
	CFH	P08603	-0.20772	22.677
	SERPINF2	P08697;A0A0G2JPA8;C9JMH6;A0A0J9YY65;C9JPV4;A0A0J9YWQ3;CON__P28800	-0.2829	27.2339
	C1S	P09871;F8WCZ6;A0A087X232;H0Y5D1;F5H7T4;B5MCV4	-0.353678	27.6791
	C4A	P0C0L4	-0.126932	21.6419
	C4B	P0C0L5;F5GXS0;A0A3B3ISA6	-0.218745	23.901
	SAA1	P0DJI8;E9PQD6;A0A3B3ISW8;E9PR14;G3V1D9	-1.69754	112.579
	SAA2	P0DJI9	-2.00454	149.13
		P0DOY3	-0.122324	24.8147
	C7	P10643;B4DLR2;A0A0D9SEN1;Q12884	-0.270335	21.1419
	CLU	P10909;H0YLK8;H0YC35;E7ETB4;E7ERK6;H0YAS8;E5RJZ5;E5RGB0;E5RH61;E5RG36	-0.00529581	27.3626
	IGKV6D-21	A0A0A0MT36;A0A0C4DH26	-0.00649366	19.0801
	MBL2	P11226	0.2395	34.7434
	CETP	P11597;H3BRJ9	-0.0287679	31.2537
	C6	P13671;C9JC72	-0.398939	31.142
	CPN1	P15169;B1AP58;CON__Q2KJ83	-0.405276	30.4328
	IGLV8-61	A0A075B6I0	0.0965399	24.2534
	LBP	P18428	-0.633019	40.4205
	ORM2	P19652	-0.232645	26.3774
	ITIH2	P19823;Q5T985;Q5T987	-0.242114	19.705
	ITIH1	P19827;H7C0N0;F8WAS2;CON__Q0VCM5;H7C5I0;B5MCP1	-0.357429	21.2706
	PZP	P20742;F5GXY0	0.201343	63.7142
	C4BPB	P20851;Q5VVQ7	-0.221912	27.3426
	CPN2	P22792	-0.139933	22.2356
	PROZ	P22891	-0.273278	21.6007
		P23083	-0.100015	36.721
	FBLN1	P23142;CON__ENSEMBL:ENSBTAP00000016046;B1AHM7;B1AHM9;B1AHN3;B1AHM6;B1AHM8;A0A0U1RRA4	-0.140866	25.3165
	IGHV6-1	A0A0B4J1U7	-0.210504	40.1605
	AZGP1	P25311;C9JEV0;H7BZJ8	-0.275072	21.6787
	PON1	P27169;F8WF42	-0.330071	24.6682
	CFP	P27918;E9PAQ1;C9J7V5	-0.229491	21.4196
	SERPI04	P29622	-0.28479	18.1509
	IGHV3-15	A0A0B4J1V0	-0.333527	34.9991
	CDH5	P33151;I3L1J2;H3BPG1;H3BR11;H3BR64	0.00747149	35.3933
	IGFALS	P35858	-0.113795	23.1947
	SERPINF1	P36955;I3L4N7;CON__Q95121;I3L4Z0;I3L4F9;I3L107;I3L2R7;I3L3Z3;I3L425;I3L1U4	-0.325331	23.393
	BTD	P43251;A0A5F9ZH80;C9JSN9;A0A5F9ZH15;A0A5F9ZH97;A0A5F9ZHE9;A0A5F9ZHR1;A0A2R8Y5J9;A0A5F9ZH57	-0.0654949	12.4134
	AFM	P43652	-0.0921397	20.0261
	MASP1	P48740;F8W876;C9JMA2	-0.120826	13.5453
	LUM	P51884	-0.168651	15.9037
	IGHV2-26	A0A0B4J1V2;A0A0B4J2B6	-0.307547	38.2921
	APOC4	P55056	-0.147499	36.6139
	PLTP	P55058	0	22.2062
	ACTB	P60709;E7EVS6;A0A2R8Y793;A0A6Q8PFE4;G5E9R0;A0A6Q8PH58;A0A2R8YGF8;C9JUM1;C9JZR7;C9JTX5;A0A2R8YEA7;A0A2R8YFE2;Q9BYX7;A0A6Q8PGD7;F8WCH0	0	0
	B2M	P61769;H0YLF3;F5H6I0	-0.187187	32.5469
	HBB	P68871;A0A2R8Y7R2;F8W6P5;A0A0J9YWK4	-0.7276	42.6084
	HBA1;HBA2	P69905;G3V1N2;A0A2R8Y7C0	-0.751727	44.6749
	GPLD1	P80108	-0.23664	14.8203
	IGHV3-74	A0A0B4J1X5	-0.350473	44.5978
		P80748	-0.155286	35.7262
	CFHR3	Q02985;A0A087WYK9;Q6NSD3	-0.50265	42.2901
	CFHR1	Q03591;B1AKG0	-0.247729	23.3043
	ITIH3	Q06033;A0A087WW43;E7ET33;CON__Q0V8M9	-0.341639	33.9985
	LGALS3BP	Q08380;K7EP36;K7ESM3;K7EKQ5;K7ERZ6;K7EJD3;K7ES75;K7EN99;K7EJY8;K7EQT9	-0.216492	32.0007
	FGL1	Q08830	0.224059	39.4724
	EFEMP1	Q12805;A0A0U1RQV3;Q580Q6;C9JQX7;C9J4J8;C9JPZ9;C9JUM4	-0.23641	44.2081
	APOF	Q13790	-0.132117	20.5994
	HABP2	Q14520	-0.433029	33.3447
	IGLL5;IGLC1	A0A0B4J231;B9A064;A0A5H1ZRQ4;P0CG04	-0.0388357	29.8895
	FCN2	Q15485	-0.809713	41.3032
	TGFBI	Q15582;H0Y8L3;S4R3C6;H0YAB8;H0Y8M8	-0.205835	32.0718
	ADIPOQ	Q15848	0.150949	39.6783
	ECM1	Q16610	-0.104945	26.5146
	PI16	Q6UXB8	-0.645779	30.717
	PRG4	Q92954;E9PLR3	0.0606045	35.7738
	CPB2	Q96IY4;A0A087WSY5;A0A6Q8PHS9;A0A6Q8PG06	-0.146675	19.5367
	CNDP1	Q96KN2;J3KRP0	-0.104742	17.1845
	PGLYRP2	Q96PD5;M0R2W8;M0QYW3	-0.375565	23.5197
	CFHR5	Q9BXR6	-0.397701	31.4763
	C1RL	Q9NZP8;H0YFL7;F5GWF3;F5H7C8;F5H6S5;H0YGP8;F5H2Z5	-0.0330301	25.4671
	FETUB	Q9UGM5;E9PG08;F8WEP7;F8WAW1;C9JC68	-0.391355	24.4324
	FCGBP	Q9Y6R7;A0A087WXI2;A0A087WUZ2	-0.804501	45.9289
	IGHV4-28	A0A0C4DH34	0.537408	22.0785
	IGHV3-35	A0A0C4DH35	-0.272346	47.8511
	IGHV5-51	A0A0C4DH38	-0.213758	13.3273
		A0A0C4DH43;P01814	0.256878	22.9771
	IGKV1-6	A0A0C4DH72	-0.215277	19.1571
		A0A0G2JMB2	0.0674566	28.4309
		A0A0G2JRQ6	0.0493392	15.774
		A0A0J9YXX1	-0.0257013	8.43001
	PROS1	A0A3B3ISJ1;A0A0S2Z4L3;P07225;G5E9F8;A0A3B3IRK9;A0A3B3IUA6;CON__P07224;C9K0R0	-0.21534	27.7376
	SEPP1	P49908;A0A182DWH7;A0A182DWH8	-0.408975	31.4292
	IGLV3-10	A0A075B6K4	-0.252506	27.2093
	IGHG4	P01861;A0A286YFJ8;CON__ENSEMBL:ENSBTAP00000024466	-0.0375461	29.4931
		A0A2Q2TTZ9;P01594;P01593	0.0889501	16.3724
	CFHR2	A0A3B3IQ51;P36980;V9GYE7;A0A3B3ISW6;A0A3B3IS00;A0A3B3IRW0	-0.318369	23.7185
	C1R	A0A3B3ISR2;B4DPQ0;P00736;F5H2D0;A0A3B3ITU4;F5H1V0;F5H6Y3;F5H3N3;F5H3A3;F5H1N6;F5GWL0	-0.304887	26.981
	IGHV3-72	A0A4W8ZXM2;A0A0B4J1Y9	0.106058	17.8788
	IGHG3	A0A4W9A917;P01860;A0A286YES1	-0.233586	23.3108
BIOM009	IGLV3-9	A0A075B6K5	0.0695747	32.1012
	IGKV2D-28	A0A5H1ZRS2;A0A075B6P5;P01615	1.03766	42.0212
	IGKV2D-29;IGKV2D-26	A0A5H1ZRS9;A0A075B6S2;A0A0A0MRZ7	0.257915	28.4483
	IGFBP3	A6XND1;A6XND0;P17936;H0Y5K2;B3KWK7;H0Y485;C9JMX4	0.624769	49.7063
	APOC3	B0YIW2;P02656	0.06228	56.6554
	FBLN1	B1AHL2;H7C1M6	0.485144	19.2303
	CFB	B4E1Z4;P00751;A0A0G2JH38;H7C5H1;C9JRT3;H7C526;A0A0G2JHM4;A0A0G2JJ82;F8WCJ9;A0A0G2JJM0	0.371892	41.6058
	ITIH4	B7ZKJ8	0.318971	33.2964
	APOD	C9JF17;P05090;C9JX71;F8WBT9	0.564976	43.1816
	IGKV2-24;IGKV2D-24	A0A0C4DH68;A0A075B6R9	0.67219	41.071
		CON__P00761	0.182684	14.9385
	IGKV1-27	A0A075B6S5	0.405497	29.0811
	ALB	CON__P02768-1;P02768;B7WNR0;H0YA55;D6RHD5;C9JKR2	0.406845	26.3715
		CON__P02769	0.192698	13.9831
		CON__Q32PJ2	0.410078	45.2664
	C1QB	D6R934;P02746;A0A0A0MSV6;D6RGJ1	0.923221	32.4458
	HGFAC	Q04756;D6RAR4;CON__ENSEMBL:ENSBTAP00000023055	-0.0217201	37.5518
	GC	D6RF35;P02774;D6RBJ7;D6RF20;CON__Q3MHN5;CON__ENSEMBL:ENSBTAP00000018229	0.393522	30.7652
	IGHV1OR15-1	A0A075B7D0	1.03584	40.239
	PROC	E7END6;P04070;H7BYX9;E7ENR9	0.655951	31.8202
	CFI	E7ETH0;G3XAM2;P05156;A0A2R8Y3M9;A0A087X0I2;D6R9Z8	0.380061	45.6236
	SERPI010	G3V2W1;Q9UK55	0.684913	31.4685
	MST1	P26927;G3XAK1;H7C0F8	-0.0852478	64.4702
	FCGR3A	H0Y755;P08637;A0A087WZR4;H0Y4U3;A0A3B3ISU3;O75015;C9JC71	0.574965	30.9443
	KLKB1	H0YAC1;P03952;E9PBC5;C9JCT1;C9J075;A0A0C4DGJ9;P20718	0.473138	52.4736
	SHBG	I3L145;P04278;I3L1J1;B4DYU0;A0A0C4DGN2;I3L2X4;I3L4B9;I3L2F1;B0FWH6;B0FWH5;I3L1C1;I3L1G4;B0FWH7;I3L0M1;CON__Q6T181	0.506407	52.6898
	APOC4-APOC2;APOC2	K7ER74;P02655;Q6P163;V9GYJ8;K7EMC3	-0.0651469	61.6108
	CFD	K7ERG9;P00746	0.418357	23.3025
	APOC1	K7ERI9;P02654;K7EJI9;K7ELM9;K7EPF9;K7EKP1	0.0380184	50.3342
	MASP2	O00187	0.400933	38.4104
	IGLV5-45	A0A0G2JSC0;A0A087WSX0	0.933124	53.8185
	QSOX1	O00391;A8MXT8	0.298113	23.2981
	APOL1	O14791;B1AH96;B1AH94;B1AH95;F8WCH3;O95236	0.531361	45.5754
	CD5L	O43866	0.393322	37.8841
	FCN3	O75636	0.445878	31.1447
	ATRN	O75882	0.639506	39.9172
	APOM	O95445;Q5SRP5	0.425634	59.0612
	TTR	A0A087WT59;P02766	0.365889	51.0517
	CP	P00450	0.577354	32.6715
	F13A1	P00488;Q9NQP5;A6PVK5;H0Y796;H0Y4W5	0.26878	34.9
	F2	P00734;E9PIT3;C9JV37;CON__P00735	0.31455	40.9527
	HP	P00738;J3QLC9;H3BS21;J3KRH2;J3QQI8;H3BMJ7	0.519782	22.2404
	HPR	P00739;A0A0A0MRD9;J3KTC3	0.35784	42.0656
	F9	P00740	0.210139	34.7626
	F10	P00742;Q5JVE8;B7ZBK1;F8WBM7	0.625685	29.3177
	PLG	P00747;Q5TEH5;A6PVI2;CON__P06868;Q02325;Q15195	0.25143	42.7604
	F12	P00748	0.251534	56.9654
	SERPINC1	P01008;Q8TCE1	0.286862	36.6566
	SERPI01	P01009	0.628561	26.088
	SERPI03	P01011;G3V595;A0A087WY93	0.87232	33.5036
	AGT	P01019	0.297368	22.9755
	A2M	P01023;F8W7L3;H0YFH1;F5H1E8	0.572725	36.0733
	C3	P01024;M0QYC8;M0QXZ3;M0R0Q9;O95568	0.368835	37.6626
	C5	P01031	0.328975	29.2864
	CST3	P01034	1.15475	46.6085
	KNG1	P01042	0.328494	35.923
	IGJ;JCHAIN	P01591;D6RD17;D6RHJ6;C9JA05	0.651012	46.6231
		P04432;P01597	0.766786	37.3881
		P01599	0.463852	43.6948
	IGKV1-5	P01602	0.569224	32.4581
		P01619	0.267249	22.8896
		P01624	0.425271	19.3074
		P01700	0.697331	39.332
		P01701	0.491586	32.6801
		P01703	0.749071	51.9443
		P01706	0.325395	35.0047
		P01714	0.384075	30.1181
		P01717	0.427647	41.0595
		P0DP03;P01768	0.777696	37.0177
		P01780	0.484696	29.1736
		P01782;P0DP04	0.0697363	11.5498
	PIGR	P01833	0.981879	33.4401
	IGKC	P01834;A0A5H1ZRQ3	0.585035	32.1386
	IGHG1	P01857;A0A0A0MS08;A0A0A0MS07	0.494351	25.7995
	IGHG2	P01859;A0A286YEY4	0.623245	34.4722
	IGHM	P01871	0.396945	32.1242
	IGHA1	P01876;A0A286YEY1	0.546398	38.104
	IGHD	P01880;A0A0A0MS09	0.141037	40.0386
	APOA1	P02647;F8W696;CON__P15497	0.265243	38.7655
	APOE	P02649;H0Y7L5;E9PEV4;E7ERP7	0.34351	46.8757
	APOA2	V9GYM3;P02652;V9GYG9;V9GYE3;V9GYC1;V9GYS1	0.229579	38.23
	FGA	P02671;A0A087WUA0;CON__P02672	0.698101	33.717
	FGB	P02675;D6REL8	0.616283	31.6119
	FGG	P02679;C9JC84;C9JEU5	0.448808	25.6172
	CRP	P02741;Q5VVP7;C9JRE9	0.974896	64.4257
	APCS	P02743	0.486737	26.0418
	C1QA	P02745;X6RLJ0	1.09389	39.0371
	C1QC	P02747	1.19544	38.8082
	C9	P02748;REV__Q4AC99	0.545547	39.0437
	APOH	P02749;J3QLI0;J3QRN2;J3KS17;CON__P17690	0.516435	42.251
	LRG1	P02750	0.757972	36.1069
	FN1	P02751;H0Y7Z1;H0Y4K8	0.107569	55.6367
	RBP4	Q5VY30;P02753	0.38917	40.3753
	AMBP	P02760;S4R471	0.336221	31.9766
	ORM1	P02763	0.387241	22.6687
	AHSG	P02765;C9JV77	0.410482	40.9729
	IGLV4-69	A0A075B6H9	0.466086	27.5078
	GPX3	A0A087X1J7;P22352;H0YBE4;E5RG32;H0YC19;O75715	0.658308	32.1624
	TF	P02787;H7C5E8;F8WCI6;F8WEK9;F8WC57	0.321823	39.5615
	HPX	P02790;Q9BS19	0.377792	33.8705
	F11	P03951;D6RB32;H0Y596;X6R3B1	0.117984	24.2896
	C4BPA	P04003;A6PVY5;F2Z2V7;CON__Q28065	0.447957	39.0416
	VTN	P04004;F5GX75	-0.023924	34.8996
	SAA2-SAA4;SAA4	A0A096LPE2;P35542	0.209992	44.2125
	APOB	P04114;A8MUN2;A0A669KB70	0.166048	40.7167
	LCAT	P04180;J3QSE5;J3QKT0;I3L1Q6	0.167626	41.0425
	HRG	P04196	0.273896	47.2397
	A1BG	P04217;CON__Q2KJF1	0.397471	44.6315
	VWF	P04275	0.451882	30.3563
	F5	A0A0A0MRJ7;P12259	0.322752	33.3468
		P04430	0.392489	21.5125
	IGKV3D-11	P04433;A0A0A0MRZ8	3.38284	70.2933
	SERPI05	P05154;G3V264;G3V2M1;G3V482;G3V265;G3V5I3;G3V4B4;G3V3F5	-0.127515	105.534
	SERPING1	P05155;H9KV48;E9PGN7;H0YCA1;C9JZJ9;A0A087WUD9;B5MCB9	0.388025	44.617
	F13B	P05160;A0A3B3IS66;CON__Q2TBQ1	0.558444	49.4288
	CLEC3B	P05452;E9PHK0	0.311764	20.4294
	SERPI07	P05543	0.426108	38.6086
	SERPIND1	P05546;CON__ENSEMBL:ENSBTAP00000018574	0.566352	36.3544
	BCHE	P06276;F8WF14;F8WEX7;H0Y885;H7C4Y0	0.486947	59.1927
		P06310	0.967212	49.735
	IGKV4-1	P06312	0.250314	16.1975
	IGHV4-61	P06331;P0DP06;A0A0C4DH41;P01825;P01824;A0A0J9YWU9	0.650847	32.495
	GSN	P06396;A0A0A0MS51;A0A0A0MT01;Q5T0I0;A0A0U1RQL8;Q5T0H8;REV__H0YJM7;REV__A0A6Q8PG26;REV__Q6TDU7;REV__F8W8F9	0.400834	40.1893
	C2	P06681;A0A0G2JL69;A0A0G2JIE7;H0Y3H6;B4DQI1;E9PDZ0;A0A0G2JK28;Q8N6L6;H0Y868;F2Z3N2;A0A0G2JI59;C9JYQ5;A2ABG0	0.0962557	38.5042
	APOA4	P06727	-0.0491829	25.8769
	C8A	P07357	0.383024	31.758
	C8B	P07358	0.396975	34.7525
	C8G	P07360;A0A3B3ITK5	0.343238	26.3872
	IGHV3-49	A0A0A0MS15	0.358224	24.6655
	SERPI06	P08185;G3V350;G3V4V7	0.178947	26.2011
	LPA	P08519;A0A087WWY0;Q16609	0.216623	59.3511
	CD14	P08571;D6RFL4;E7EVL5	0.0181953	24.3765
	CFH	P08603	0.394084	39.3421
	SERPINF2	P08697;A0A0G2JPA8;C9JMH6;A0A0J9YY65;C9JPV4;A0A0J9YWQ3;CON__P28800	0.429658	24.5098
	C1S	P09871;F8WCZ6;A0A087X232;H0Y5D1;F5H7T4;B5MCV4	0.480153	30.8578
	C4A	P0C0L4	0.240325	28.1677
	C4B	P0C0L5;F5GXS0;A0A3B3ISA6	0.317101	33.9726
	SAA1	P0DJI8;E9PQD6;A0A3B3ISW8;E9PR14;G3V1D9	-0.144762	53.8237
	SAA2	P0DJI9	0.120836	66.3696
		P0DOY3	0.692057	33.779
	C7	P10643;B4DLR2;A0A0D9SEN1;Q12884	0.501888	37.9804
	CLU	P10909;H0YLK8;H0YC35;E7ETB4;E7ERK6;H0YAS8;E5RJZ5;E5RGB0;E5RH61;E5RG36	0.238268	41.5392
	IGKV6D-21	A0A0A0MT36;A0A0C4DH26	0.23574	23.6883
	MBL2	P11226	0.450387	43.9851
	CETP	P11597;H3BRJ9	0.625064	45.7966
	C6	P13671;C9JC72	0.309127	42.8353
	CPN1	P15169;B1AP58;CON__Q2KJ83	0.746464	33.0969
	IGLV8-61	A0A075B6I0	0	0
	LBP	P18428	1.45418	66.2634
	ORM2	P19652	0.368769	23.4451
	ITIH2	P19823;Q5T985;Q5T987	0.268957	51.983
	ITIH1	P19827;H7C0N0;F8WAS2;CON__Q0VCM5;H7C5I0;B5MCP1	0.442437	56.2203
	PZP	P20742;F5GXY0	0.263283	53.6138
	C4BPB	P20851;Q5VVQ7	0.457892	38.5181
	CPN2	P22792	0.471113	24.3302
	PROZ	P22891	0.50266	53.9695
		P23083	0.567543	38.6181
	FBLN1	P23142;CON__ENSEMBL:ENSBTAP00000016046;B1AHM7;B1AHM9;B1AHN3;B1AHM6;B1AHM8;A0A0U1RRA4	0.578793	27.9656
	IGHV6-1	A0A0B4J1U7	0.949437	62.6089
	AZGP1	P25311;C9JEV0;H7BZJ8	0.476728	31.5665
	PON1	P27169;F8WF42	0.307285	36.822
	CFP	P27918;E9PAQ1;C9J7V5	0.470857	37.6314
	SERPI04	P29622	0.208831	48.1622
	IGHV3-15	A0A0B4J1V0	0.557387	43.4045
	CDH5	P33151;I3L1J2;H3BPG1;H3BR11;H3BR64	-0.121166	33.0211
	IGFALS	P35858	-0.199944	67.4886
	SERPINF1	P36955;I3L4N7;CON__Q95121;I3L4Z0;I3L4F9;I3L107;I3L2R7;I3L3Z3;I3L425;I3L1U4	0.406492	24.1013
	BTD	P43251;A0A5F9ZH80;C9JSN9;A0A5F9ZH15;A0A5F9ZH97;A0A5F9ZHE9;A0A5F9ZHR1;A0A2R8Y5J9;A0A5F9ZH57	0.236052	26.448
	AFM	P43652	0.562576	59.5415
	MASP1	P48740;F8W876;C9JMA2	0.57588	36.7979
	LUM	P51884	0.303408	36.7341
	IGHV2-26	A0A0B4J1V2;A0A0B4J2B6	0.434177	36.7531
	APOC4	P55056	-0.0629534	21.2101
	PLTP	P55058	0.884792	31.2708
	ACTB	P60709;E7EVS6;A0A2R8Y793;A0A6Q8PFE4;G5E9R0;A0A6Q8PH58;A0A2R8YGF8;C9JUM1;C9JZR7;C9JTX5;A0A2R8YEA7;A0A2R8YFE2;Q9BYX7;A0A6Q8PGD7;F8WCH0	1.14823	40.3403
	B2M	P61769;H0YLF3;F5H6I0	1.78689	59.4885
	HBB	P68871;A0A2R8Y7R2;F8W6P5;A0A0J9YWK4	1.3099	50.6618
	HBA1;HBA2	P69905;G3V1N2;A0A2R8Y7C0	1.43255	50.946
	GPLD1	P80108	-0.0194835	70.8514
	IGHV3-74	A0A0B4J1X5	0.326675	29.0676
		P80748	0.679371	44.0381
	CFHR3	Q02985;A0A087WYK9;Q6NSD3	0.324471	33.8171
	CFHR1	Q03591;B1AKG0	0.441236	39.4011
	ITIH3	Q06033;A0A087WW43;E7ET33;CON__Q0V8M9	0.105056	32.222
	LGALS3BP	Q08380;K7EP36;K7ESM3;K7EKQ5;K7ERZ6;K7EJD3;K7ES75;K7EN99;K7EJY8;K7EQT9	0.933476	38.9306
	FGL1	Q08830	1.58171	86.811
	EFEMP1	Q12805;A0A0U1RQV3;Q580Q6;C9JQX7;C9J4J8;C9JPZ9;C9JUM4	0.87854	33.863
	APOF	Q13790	0.339462	27.5576
	HABP2	Q14520	0.319753	30.1729
	IGLL5;IGLC1	A0A0B4J231;B9A064;A0A5H1ZRQ4;P0CG04	0.678422	46.1911
	FCN2	Q15485	0.506383	39.4031
	TGFBI	Q15582;H0Y8L3;S4R3C6;H0YAB8;H0Y8M8	1.01239	39.9637
	ADIPOQ	Q15848	1.15233	58.3967
	ECM1	Q16610	0.567907	34.3819
	PI16	Q6UXB8	0.60187	41.7794
	PRG4	Q92954;E9PLR3	0.487402	33.263
	CPB2	Q96IY4;A0A087WSY5;A0A6Q8PHS9;A0A6Q8PG06	0.298586	45.1443
	CNDP1	Q96KN2;J3KRP0	0.165956	39.6078
	PGLYRP2	Q96PD5;M0R2W8;M0QYW3	0.304757	55.2664
	CFHR5	Q9BXR6	0.487783	30.3848
	C1RL	Q9NZP8;H0YFL7;F5GWF3;F5H7C8;F5H6S5;H0YGP8;F5H2Z5	0.201906	29.0183
	FETUB	Q9UGM5;E9PG08;F8WEP7;F8WAW1;C9JC68	0.481902	52.3915
	FCGBP	Q9Y6R7;A0A087WXI2;A0A087WUZ2	1.67143	59.3023
	IGHV4-28	A0A0C4DH34	0.294095	53.8028
	IGHV3-35	A0A0C4DH35	0	23.5603
	IGHV5-51	A0A0C4DH38	0.214709	51.5434
		A0A0C4DH43;P01814	0.76672	44.4477
	IGKV1-6	A0A0C4DH72	0.326156	26.9687
		A0A0G2JMB2	0.602563	35.734
		A0A0G2JRQ6	0.366045	43.2979
		A0A0J9YXX1	0.570649	28.8944
	PROS1	A0A3B3ISJ1;A0A0S2Z4L3;P07225;G5E9F8;A0A3B3IRK9;A0A3B3IUA6;CON__P07224;C9K0R0	0.662372	43.1542
	SEPP1	P49908;A0A182DWH7;A0A182DWH8	0.338252	32.804
	IGLV3-10	A0A075B6K4	0.612204	46.1842
	IGHG4	P01861;A0A286YFJ8;CON__ENSEMBL:ENSBTAP00000024466	0.719548	42.8995
		A0A2Q2TTZ9;P01594;P01593	0.594449	40.6248
	CFHR2	A0A3B3IQ51;P36980;V9GYE7;A0A3B3ISW6;A0A3B3IS00;A0A3B3IRW0	0.338459	28.3768
	C1R	A0A3B3ISR2;B4DPQ0;P00736;F5H2D0;A0A3B3ITU4;F5H1V0;F5H6Y3;F5H3N3;F5H3A3;F5H1N6;F5GWL0	0.341685	30.5101
	IGHV3-72	A0A4W8ZXM2;A0A0B4J1Y9	0.50904	25.8286
	IGHG3	A0A4W9A917;P01860;A0A286YES1	0.445159	28.7105
BIOM010	IGLV3-9	A0A075B6K5	-0.35166	66.9807
	IGKV2D-28	A0A5H1ZRS2;A0A075B6P5;P01615	-0.0401638	47.088
	IGKV2D-29;IGKV2D-26	A0A5H1ZRS9;A0A075B6S2;A0A0A0MRZ7	0.00528949	48.833
	IGFBP3	A6XND1;A6XND0;P17936;H0Y5K2;B3KWK7;H0Y485;C9JMX4	-1.03058	53.2759
	APOC3	B0YIW2;P02656	0.49155	44.3288
	FBLN1	B1AHL2;H7C1M6	0.77432	68.3068
	CFB	B4E1Z4;P00751;A0A0G2JH38;H7C5H1;C9JRT3;H7C526;A0A0G2JHM4;A0A0G2JJ82;F8WCJ9;A0A0G2JJM0	-0.321116	34.1076
	ITIH4	B7ZKJ8	0.192213	39.75
	APOD	C9JF17;P05090;C9JX71;F8WBT9	-0.398506	32.429
	IGKV2-24;IGKV2D-24	A0A0C4DH68;A0A075B6R9	-0.286174	39.8541
		CON__P00761	0.48722	39.1647
	IGKV1-27	A0A075B6S5	0.344712	63.1374
	ALB	CON__P02768-1;P02768;B7WNR0;H0YA55;D6RHD5;C9JKR2	-0.541073	43.0222
		CON__P02769	-0.218834	46.4985
		CON__Q32PJ2	-1.26271	66.3387
	C1QB	D6R934;P02746;A0A0A0MSV6;D6RGJ1	0.0115542	42.1297
	HGFAC	Q04756;D6RAR4;CON__ENSEMBL:ENSBTAP00000023055	-0.177766	42.8412
	GC	D6RF35;P02774;D6RBJ7;D6RF20;CON__Q3MHN5;CON__ENSEMBL:ENSBTAP00000018229	-0.129959	46.7714
	IGHV1OR15-1	A0A075B7D0	-0.0540982	58.593
	PROC	E7END6;P04070;H7BYX9;E7ENR9	-0.234666	20.7931
	CFI	E7ETH0;G3XAM2;P05156;A0A2R8Y3M9;A0A087X0I2;D6R9Z8	-0.258098	43.3624
	SERPI010	G3V2W1;Q9UK55	0.0775567	43.8036
	MST1	P26927;G3XAK1;H7C0F8	0.175766	31.4057
	FCGR3A	H0Y755;P08637;A0A087WZR4;H0Y4U3;A0A3B3ISU3;O75015;C9JC71	1.0711	60.5752
	KLKB1	H0YAC1;P03952;E9PBC5;C9JCT1;C9J075;A0A0C4DGJ9;P20718	-0.22188	30.7948
	SHBG	I3L145;P04278;I3L1J1;B4DYU0;A0A0C4DGN2;I3L2X4;I3L4B9;I3L2F1;B0FWH6;B0FWH5;I3L1C1;I3L1G4;B0FWH7;I3L0M1;CON__Q6T181	0.97913	79.8024
	APOC4-APOC2;APOC2	K7ER74;P02655;Q6P163;V9GYJ8;K7EMC3	0.384439	27.3491
	CFD	K7ERG9;P00746	-0.515344	36.4391
	APOC1	K7ERI9;P02654;K7EJI9;K7ELM9;K7EPF9;K7EKP1	0.190163	31.4886
	MASP2	O00187	-0.145015	38.9839
	IGLV5-45	A0A0G2JSC0;A0A087WSX0	0.0415674	51.935
	QSOX1	O00391;A8MXT8	0.76843	43.9381
	APOL1	O14791;B1AH96;B1AH94;B1AH95;F8WCH3;O95236	-0.496521	35.0728
	CD5L	O43866	-0.627111	46.6849
	FCN3	O75636	-0.57239	37.81
	ATRN	O75882	-0.111647	41.6837
	APOM	O95445;Q5SRP5	-0.293072	32.4036
	TTR	A0A087WT59;P02766	-0.684503	50.2141
	CP	P00450	-0.020464	40.2905
	F13A1	P00488;Q9NQP5;A6PVK5;H0Y796;H0Y4W5	0.267107	35.7847
	F2	P00734;E9PIT3;C9JV37;CON__P00735	-0.261722	40.4393
	HP	P00738;J3QLC9;H3BS21;J3KRH2;J3QQI8;H3BMJ7	-0.106902	48.583
	HPR	P00739;A0A0A0MRD9;J3KTC3	-0.884048	47.5131
	F9	P00740	-0.0373227	31.4287
	F10	P00742;Q5JVE8;B7ZBK1;F8WBM7	0.422864	39.0853
	PLG	P00747;Q5TEH5;A6PVI2;CON__P06868;Q02325;Q15195	-0.30864	42.6856
	F12	P00748	-0.406525	43.9253
	SERPINC1	P01008;Q8TCE1	-0.265761	28.8023
	SERPI01	P01009	0.208386	45.1399
	SERPI03	P01011;G3V595;A0A087WY93	0.439263	53.5765
	AGT	P01019	0.220614	43.3813
	A2M	P01023;F8W7L3;H0YFH1;F5H1E8	0.42275	43.3863
	C3	P01024;M0QYC8;M0QXZ3;M0R0Q9;O95568	-0.800662	39.6663
	C5	P01031	-0.00910173	35.7412
	CST3	P01034	0.186181	43.1424
	KNG1	P01042	-0.138657	37.1649
	IGJ;JCHAIN	P01591;D6RD17;D6RHJ6;C9JA05	-0.298644	67.3434
		P04432;P01597	-0.142206	33.4339
		P01599	-0.395	32.7635
	IGKV1-5	P01602	-0.589845	45.984
		P01619	-0.505487	49.0967
		P01624	-0.119099	36.834
		P01700	-0.0271702	47.9424
		P01701	-0.0179356	46.8845
		P01703	-0.250328	52.3715
		P01706	0.297593	49.2356
		P01714	-0.277369	49.1577
		P01717	-0.0322313	48.2476
		P0DP03;P01768	0.0444769	50.8834
		P01780	-0.195512	46.616
		P01782;P0DP04	0.31097	43.2433
	PIGR	P01833	0.59202	56.2899
	IGKC	P01834;A0A5H1ZRQ3	-0.358034	38.3213
	IGHG1	P01857;A0A0A0MS08;A0A0A0MS07	-0.247821	42.594
	IGHG2	P01859;A0A286YEY4	-0.385457	41.114
	IGHM	P01871	-0.748004	39.5503
	IGHA1	P01876;A0A286YEY1	-0.352598	52.9527
	IGHD	P01880;A0A0A0MS09	0.831703	98.0639
	APOA1	P02647;F8W696;CON__P15497	-0.436054	26.2342
	APOE	P02649;H0Y7L5;E9PEV4;E7ERP7	1.09822	49.3919
	APOA2	V9GYM3;P02652;V9GYG9;V9GYE3;V9GYC1;V9GYS1	-0.406491	32.9462
	FGA	P02671;A0A087WUA0;CON__P02672	0.0305488	44.295
	FGB	P02675;D6REL8	-0.150518	49.8075
	FGG	P02679;C9JC84;C9JEU5	-0.0952551	48.9184
	CRP	P02741;Q5VVP7;C9JRE9	0.103674	77.3539
	APCS	P02743	0.233504	29.5256
	C1QA	P02745;X6RLJ0	0.0937029	28.9698
	C1QC	P02747	-0.144271	31.8122
	C9	P02748;REV__Q4AC99	-0.145874	36.0527
	APOH	P02749;J3QLI0;J3QRN2;J3KS17;CON__P17690	-0.317406	48.0275
	LRG1	P02750	0.100614	43.5822
	FN1	P02751;H0Y7Z1;H0Y4K8	-0.545311	37.3442
	RBP4	Q5VY30;P02753	-0.0894373	45.1798
	AMBP	P02760;S4R471	-0.162863	44.5714
	ORM1	P02763	0.0946305	57.1438
	AHSG	P02765;C9JV77	-0.461397	40.236
	IGLV4-69	A0A075B6H9	-0.272481	54.693
	GPX3	A0A087X1J7;P22352;H0YBE4;E5RG32;H0YC19;O75715	0.307749	61.5553
	TF	P02787;H7C5E8;F8WCI6;F8WEK9;F8WC57	-0.56758	37.3419
	HPX	P02790;Q9BS19	-0.327573	36.0209
	F11	P03951;D6RB32;H0Y596;X6R3B1	-0.35888	35.562
	C4BPA	P04003;A6PVY5;F2Z2V7;CON__Q28065	-0.328784	38.6923
	VTN	P04004;F5GX75	-0.186729	24.8949
	SAA2-SAA4;SAA4	A0A096LPE2;P35542	-0.530901	33.7127
	APOB	P04114;A8MUN2;A0A669KB70	0.242333	36.2078
	LCAT	P04180;J3QSE5;J3QKT0;I3L1Q6	-0.324931	26.2055
	HRG	P04196	-0.356364	32.8741
	A1BG	P04217;CON__Q2KJF1	-0.250132	40.0321
	VWF	P04275	0.0334008	47.4091
	F5	A0A0A0MRJ7;P12259	-0.0191394	22.6746
		P04430	-0.533357	57.8592
	IGKV3D-11	P04433;A0A0A0MRZ8	0.352597	43.9588
	SERPI05	P05154;G3V264;G3V2M1;G3V482;G3V265;G3V5I3;G3V4B4;G3V3F5	0.520756	47.444
	SERPING1	P05155;H9KV48;E9PGN7;H0YCA1;C9JZJ9;A0A087WUD9;B5MCB9	0.254612	42.2707
	F13B	P05160;A0A3B3IS66;CON__Q2TBQ1	0.0216293	32.6926
	CLEC3B	P05452;E9PHK0	-0.445606	20.6431
	SERPI07	P05543	0.0376511	41.0552
	SERPIND1	P05546;CON__ENSEMBL:ENSBTAP00000018574	-0.159805	37.6529
	BCHE	P06276;F8WF14;F8WEX7;H0Y885;H7C4Y0	-0.585831	21.7004
		P06310	0.400061	65.8362
	IGKV4-1	P06312	0.221719	46.87
	IGHV4-61	P06331;P0DP06;A0A0C4DH41;P01825;P01824;A0A0J9YWU9	-0.086754	54.5376
	GSN	P06396;A0A0A0MS51;A0A0A0MT01;Q5T0I0;A0A0U1RQL8;Q5T0H8;REV__H0YJM7;REV__A0A6Q8PG26;REV__Q6TDU7;REV__F8W8F9	-0.814024	30.7698
	C2	P06681;A0A0G2JL69;A0A0G2JIE7;H0Y3H6;B4DQI1;E9PDZ0;A0A0G2JK28;Q8N6L6;H0Y868;F2Z3N2;A0A0G2JI59;C9JYQ5;A2ABG0	-0.12394	37.9561
	APOA4	P06727	-1.26381	56.0465
	C8A	P07357	-0.383788	32.7245
	C8B	P07358	-0.50156	43.1044
	C8G	P07360;A0A3B3ITK5	-0.126487	37.7408
	IGHV3-49	A0A0A0MS15	-0.164322	48.9316
	SERPI06	P08185;G3V350;G3V4V7	0.102246	34.6539
	LPA	P08519;A0A087WWY0;Q16609	-0.848629	78.466
	CD14	P08571;D6RFL4;E7EVL5	0.12674	44.4351
	CFH	P08603	-0.193741	39.8793
	SERPINF2	P08697;A0A0G2JPA8;C9JMH6;A0A0J9YY65;C9JPV4;A0A0J9YWQ3;CON__P28800	-0.0410006	37.0602
	C1S	P09871;F8WCZ6;A0A087X232;H0Y5D1;F5H7T4;B5MCV4	0.320881	45.4113
	C4A	P0C0L4	-0.714513	46.572
	C4B	P0C0L5;F5GXS0;A0A3B3ISA6	-0.840779	38.9365
	SAA1	P0DJI8;E9PQD6;A0A3B3ISW8;E9PR14;G3V1D9	-0.0510799	78.9949
	SAA2	P0DJI9	0.437133	107.669
		P0DOY3	-0.225452	35.2143
	C7	P10643;B4DLR2;A0A0D9SEN1;Q12884	0.0365785	39.2099
	CLU	P10909;H0YLK8;H0YC35;E7ETB4;E7ERK6;H0YAS8;E5RJZ5;E5RGB0;E5RH61;E5RG36	-0.0241538	32.848
	IGKV6D-21	A0A0A0MT36;A0A0C4DH26	0.147257	56.9325
	MBL2	P11226	0	62.3481
	CETP	P11597;H3BRJ9	-0.94844	40.4051
	C6	P13671;C9JC72	-0.286411	30.2345
	CPN1	P15169;B1AP58;CON__Q2KJ83	0.0959105	33.6326
	IGLV8-61	A0A075B6I0	-0.298988	38.4354
	LBP	P18428	0.214275	81.33
	ORM2	P19652	-0.112081	49.6203
	ITIH2	P19823;Q5T985;Q5T987	-0.295542	33.4879
	ITIH1	P19827;H7C0N0;F8WAS2;CON__Q0VCM5;H7C5I0;B5MCP1	-0.421845	36.6207
	PZP	P20742;F5GXY0	-0.573585	49.33
	C4BPB	P20851;Q5VVQ7	-0.293121	34.8349
	CPN2	P22792	0.178878	43.1097
	PROZ	P22891	0.277772	47.6907
		P23083	-0.572659	32.8066
	FBLN1	P23142;CON__ENSEMBL:ENSBTAP00000016046;B1AHM7;B1AHM9;B1AHN3;B1AHM6;B1AHM8;A0A0U1RRA4	0.557838	60.4002
	IGHV6-1	A0A0B4J1U7	0.295685	41.3646
	AZGP1	P25311;C9JEV0;H7BZJ8	0.0851071	49.6817
	PON1	P27169;F8WF42	-0.317328	31.5646
	CFP	P27918;E9PAQ1;C9J7V5	-1.19537	59.0111
	SERPI04	P29622	-0.293839	40.187
	IGHV3-15	A0A0B4J1V0	-0.043341	47.5259
	CDH5	P33151;I3L1J2;H3BPG1;H3BR11;H3BR64	-0.346798	31.3682
	IGFALS	P35858	-0.79886	43.685
	SERPINF1	P36955;I3L4N7;CON__Q95121;I3L4Z0;I3L4F9;I3L107;I3L2R7;I3L3Z3;I3L425;I3L1U4	-0.0761759	31.85
	BTD	P43251;A0A5F9ZH80;C9JSN9;A0A5F9ZH15;A0A5F9ZH97;A0A5F9ZHE9;A0A5F9ZHR1;A0A2R8Y5J9;A0A5F9ZH57	-0.230156	17.8866
	AFM	P43652	-0.476438	46.5459
	MASP1	P48740;F8W876;C9JMA2	-0.0411721	34.2743
	LUM	P51884	0.0406316	29.8416
	IGHV2-26	A0A0B4J1V2;A0A0B4J2B6	0.60074	62.6739
	APOC4	P55056	0.464333	24.7192
	PLTP	P55058	1.57713	63.439
	ACTB	P60709;E7EVS6;A0A2R8Y793;A0A6Q8PFE4;G5E9R0;A0A6Q8PH58;A0A2R8YGF8;C9JUM1;C9JZR7;C9JTX5;A0A2R8YEA7;A0A2R8YFE2;Q9BYX7;A0A6Q8PGD7;F8WCH0	1.04996	141.961
	B2M	P61769;H0YLF3;F5H6I0	0.580072	53.1257
	HBB	P68871;A0A2R8Y7R2;F8W6P5;A0A0J9YWK4	0.467515	66.3522
	HBA1;HBA2	P69905;G3V1N2;A0A2R8Y7C0	0.460343	68.323
	GPLD1	P80108	-1.001	49.8662
	IGHV3-74	A0A0B4J1X5	-0.591076	56.7777
		P80748	-0.465356	38.4327
	CFHR3	Q02985;A0A087WYK9;Q6NSD3	-0.0233691	72.9281
	CFHR1	Q03591;B1AKG0	0.388463	56.778
	ITIH3	Q06033;A0A087WW43;E7ET33;CON__Q0V8M9	0.175437	39.67
	LGALS3BP	Q08380;K7EP36;K7ESM3;K7EKQ5;K7ERZ6;K7EJD3;K7ES75;K7EN99;K7EJY8;K7EQT9	-0.166532	51.812
	FGL1	Q08830	0.385971	59.2112
	EFEMP1	Q12805;A0A0U1RQV3;Q580Q6;C9JQX7;C9J4J8;C9JPZ9;C9JUM4	0.915221	62.9444
	APOF	Q13790	0.427127	46.6757
	HABP2	Q14520	-0.165247	39.8627
	IGLL5;IGLC1	A0A0B4J231;B9A064;A0A5H1ZRQ4;P0CG04	-0.14253	45.4662
	FCN2	Q15485	0.614008	70.3619
	TGFBI	Q15582;H0Y8L3;S4R3C6;H0YAB8;H0Y8M8	-0.305495	52.9653
	ADIPOQ	Q15848	0	36.7971
	ECM1	Q16610	-0.3471	41.2
	PI16	Q6UXB8	0.0345125	50.9494
	PRG4	Q92954;E9PLR3	0.266902	51.1797
	CPB2	Q96IY4;A0A087WSY5;A0A6Q8PHS9;A0A6Q8PG06	0.126369	23.6741
	CNDP1	Q96KN2;J3KRP0	-0.915467	40.9449
	PGLYRP2	Q96PD5;M0R2W8;M0QYW3	-0.780196	41.0474
	CFHR5	Q9BXR6	0.456732	74.0043
	C1RL	Q9NZP8;H0YFL7;F5GWF3;F5H7C8;F5H6S5;H0YGP8;F5H2Z5	-0.244338	34.1255
	FETUB	Q9UGM5;E9PG08;F8WEP7;F8WAW1;C9JC68	-0.260882	36.6161
	FCGBP	Q9Y6R7;A0A087WXI2;A0A087WUZ2	7.57011	164.419
	IGHV4-28	A0A0C4DH34	-0.249598	54.7752
	IGHV3-35	A0A0C4DH35	-0.516187	57.3471
	IGHV5-51	A0A0C4DH38	0.384486	68.0916
		A0A0C4DH43;P01814	-0.45247	46.0666
	IGKV1-6	A0A0C4DH72	-0.429687	37.4802
		A0A0G2JMB2	-0.343496	57.2509
		A0A0G2JRQ6	-0.0785757	41.2709
		A0A0J9YXX1	-0.119188	56.8663
	PROS1	A0A3B3ISJ1;A0A0S2Z4L3;P07225;G5E9F8;A0A3B3IRK9;A0A3B3IUA6;CON__P07224;C9K0R0	-0.248981	28.7557
	SEPP1	P49908;A0A182DWH7;A0A182DWH8	0.434327	33.8566
	IGLV3-10	A0A075B6K4	-0.686387	48.4258
	IGHG4	P01861;A0A286YFJ8;CON__ENSEMBL:ENSBTAP00000024466	0.143485	54.4521
		A0A2Q2TTZ9;P01594;P01593	-0.170047	41.856
	CFHR2	A0A3B3IQ51;P36980;V9GYE7;A0A3B3ISW6;A0A3B3IS00;A0A3B3IRW0	0.557126	48.6337
	C1R	A0A3B3ISR2;B4DPQ0;P00736;F5H2D0;A0A3B3ITU4;F5H1V0;F5H6Y3;F5H3N3;F5H3A3;F5H1N6;F5GWL0	0.0914821	43.1571
	IGHV3-72	A0A4W8ZXM2;A0A0B4J1Y9	0.147426	38.3062
	IGHG3	A0A4W9A917;P01860;A0A286YES1	-0.306193	65.0501
BIOM011	IGLV3-9	A0A075B6K5	0.206018	23.328
	IGKV2D-28	A0A5H1ZRS2;A0A075B6P5;P01615	0.504222	23.2143
	IGKV2D-29;IGKV2D-26	A0A5H1ZRS9;A0A075B6S2;A0A0A0MRZ7	0.891524	82.5584
	IGFBP3	A6XND1;A6XND0;P17936;H0Y5K2;B3KWK7;H0Y485;C9JMX4	0.314262	27.9036
	APOC3	B0YIW2;P02656	0.221413	25.3122
	FBLN1	B1AHL2;H7C1M6	1.19677	46.7874
	CFB	B4E1Z4;P00751;A0A0G2JH38;H7C5H1;C9JRT3;H7C526;A0A0G2JHM4;A0A0G2JJ82;F8WCJ9;A0A0G2JJM0	0.504822	23.3452
	ITIH4	B7ZKJ8	0.452963	19.784
	APOD	C9JF17;P05090;C9JX71;F8WBT9	0.181772	14.2314
	IGKV2-24;IGKV2D-24	A0A0C4DH68;A0A075B6R9	0.931656	71.936
		CON__P00761	0.214526	20.1294
	IGKV1-27	A0A075B6S5	0.240278	64.6451
	ALB	CON__P02768-1;P02768;B7WNR0;H0YA55;D6RHD5;C9JKR2	0.235614	11.9468
		CON__P02769	0.287242	15.3008
		CON__Q32PJ2	-0.234481	48.1224
	C1QB	D6R934;P02746;A0A0A0MSV6;D6RGJ1	0.446682	20.8969
	HGFAC	Q04756;D6RAR4;CON__ENSEMBL:ENSBTAP00000023055	0.226882	18.7767
	GC	D6RF35;P02774;D6RBJ7;D6RF20;CON__Q3MHN5;CON__ENSEMBL:ENSBTAP00000018229	0.283337	18.3624
[truncated: 3,722 more rows]
