# Supplementary material for: Plasma Profiling of Acute Myeloid Leukemia With Fever‐ and Infection‐Related Complications During Chemotherapy‐Induced Neutropenia
Source: Cancer Rep (Hoboken). 2024 Oct 23;7(10):e70024. doi: 10.1002/cnr2.70024 (PMC11498059; doi:10.1002/cnr2.70024)
Supplement: Supplementary file 8 — Table S7: Spearman correlation coefficients derived from the correlation between proteins quantified, clinical data and binary category. [file CNR2-7-e70024-s007.xlsx]

## Sheet: Spearman_correlationoutput_Fig2
Spearman correlation coefficients derived from the correlation between proteins quantified, clinical data and binary catergory
Genes	UID3_IGLV4-69	UID4_IGLV8-61	UID9_IGLV3-10	UID10_IGLV3-9	UID12_IGKV2-24;IGKV2D-24	UID13_IGKV1-27	UID17_IGHV1OR15-1	UID21_IGLV5-45	UID22_TTR	UID30_GPX3	UID31_SAA2-SAA4;SAA4	UID32_F5	UID35_IGHV3-49	UID38_IGKV6D-21	UID42_IGHV6-1	UID43_IGHV3-15	UID45_IGHV2-26	UID47_IGHV3-74	UID50_IGLL5;IGLC1	UID62_IGHV4-28	UID63_IGHV3-35	UID65_IGHV5-51	UID67_	UID70_IGKV1-6	UID75_	UID78_	UID82_	UID86_PROS1	UID88_SEPP1	UID92_IGHG4	UID93_	UID95_CFHR2	UID96_C1R	UID98_IGHV3-72	UID99_IGHG3	UID104_IGKV2D-28	UID105_IGKV2D-29;IGKV2D-26	UID108_IGFBP3	UID109_APOC3	UID110_FBLN1	UID111_CFB	UID113_ITIH4	UID115_APOD	UID123_	UID125_KRT14	UID126_KRT6A	UID132_ALB	UID133_	UID138_KRT10
UID3_IGLV4-69	1	0.31606	0.625056	0.586217	0.538275	0.512414	0.316759	0.595572	0.248283	0.435678	0.465208	0.199717	0.51679	0.587839	0.2909	0.609461	0.533125	0.408614	0.57552	0.344065	0.519182	0.416009	0.489023	0.301151	0.497515	0.442064	0.473101	0.441327	0.426414	0.420634	0.591154	0.158325	0.371953	0.455767	0.540535	0.615328	0.423632	0.399036	0.186384	0.232441	0.403738	0.206621	0.348275	0.186752	0.247494	0.136695	0.558754	0.403606	0.104555
UID4_IGLV8-61	0.31606	1	0.445904	0.328548	0.440117	0.383637	0.316775	0.443317	0.12077	0.325849	0.349341	0.283206	0.25118	0.43728	0.281351	0.412921	0.291645	0.259585	0.445059	0.160481	0.294272	0.281352	0.367519	0.302655	0.249396	0.378244	0.127401	0.361647	0.336316	0.323355	0.511106	0.265657	0.369601	0.281739	0.390003	0.378935	0.412162	0.230995	0.2761	0.177656	0.402021	0.231737	0.233074	-0.0978018	0.00628263	-0.0734391	0.39387	0.17601	-0.0576896
UID9_IGLV3-10	0.625056	0.445904	1	0.771946	0.708472	0.550945	0.347469	0.679537	0.384542	0.618755	0.672656	0.418558	0.599867	0.542963	0.392156	0.781656	0.647524	0.582271	0.768383	0.333175	0.649904	0.391877	0.575083	0.397063	0.606894	0.642531	0.447457	0.630126	0.542189	0.521369	0.761209	0.242045	0.548943	0.473051	0.560859	0.782782	0.620963	0.608295	0.422618	0.28104	0.603955	0.340497	0.454453	0.141688	0.213927	0.0965108	0.707074	0.396215	0.0140242
UID10_IGLV3-9	0.586217	0.328548	0.771946	1	0.640195	0.535669	0.39262	0.596056	0.295231	0.68109	0.597651	0.405813	0.500537	0.515815	0.245028	0.722698	0.640103	0.456107	0.699982	0.339634	0.547654	0.356125	0.522698	0.387288	0.445478	0.576894	0.447546	0.65351	0.573838	0.484093	0.762513	0.223821	0.549166	0.361848	0.565917	0.760574	0.575251	0.51402	0.417462	0.439407	0.604462	0.441595	0.478702	0.137235	0.202781	0.0731117	0.654293	0.387684	-0.00718636
UID12_IGKV2-24;IGKV2D-24	0.538275	0.440117	0.708472	0.640195	1	0.539111	0.213402	0.752511	0.497569	0.692924	0.670338	0.483323	0.67835	0.68427	0.487298	0.808962	0.612917	0.599057	0.806881	0.278603	0.656073	0.387148	0.534231	0.398903	0.588398	0.585706	0.526054	0.614193	0.60609	0.645741	0.740007	0.318089	0.570964	0.606804	0.600952	0.828521	0.689666	0.655045	0.352829	0.384709	0.615127	0.393031	0.607383	0.193794	0.251752	0.141472	0.811027	0.4784	0.077399
UID13_IGKV1-27	0.512414	0.383637	0.550945	0.535669	0.539111	1	0.182888	0.568412	0.29478	0.361007	0.394383	0.237722	0.503938	0.498511	0.464838	0.625621	0.592787	0.491711	0.494239	0.358212	0.433149	0.579392	0.445452	0.567495	0.360188	0.468994	0.518263	0.42404	0.381848	0.31448	0.687098	0.134111	0.407997	0.49196	0.521144	0.548809	0.359337	0.343484	0.308845	0.403608	0.384909	0.346393	0.32652	0.121848	0.238222	0.105375	0.480809	0.375582	0.0425869
UID17_IGHV1OR15-1	0.316759	0.316775	0.347469	0.39262	0.213402	0.182888	1	0.206274	-0.120637	0.244442	0.081909	0.193098	0.253726	0.188186	0.123382	0.160887	0.433986	0.0888663	0.477791	0.329463	0.18771	0.255949	0.357488	0.152061	0.46353	0.10754	0.235209	0.240597	0.154475	0.444753	0.380464	0.232581	0.17198	0.202384	0.353043	0.326647	0.197916	0.027399	0.182481	0.279625	0.232869	0.078513	0.162251	0.109574	0.163113	0.0965857	0.17543	0.19297	0.113678
UID21_IGLV5-45	0.595572	0.443317	0.679537	0.596056	0.752511	0.568412	0.206274	1	0.40054	0.546184	0.563128	0.377166	0.632304	0.615757	0.495036	0.762817	0.573071	0.590029	0.726226	0.446643	0.570112	0.42161	0.473033	0.44651	0.453781	0.489903	0.485141	0.523105	0.563039	0.44132	0.652609	0.279807	0.521667	0.596465	0.668188	0.710212	0.566946	0.548117	0.321475	0.281674	0.510931	0.282563	0.444439	0.0940738	0.210818	0.08532	0.712365	0.367575	0.0740492
UID22_TTR	0.248283	0.12077	0.384542	0.295231	0.497569	0.29478	-0.120637	0.40054	1	0.24552	0.598225	0.241362	0.403964	0.365367	0.0616278	0.416314	0.332207	0.264889	0.297523	0.0727993	0.397364	0.441995	0.253795	0.338339	0.297183	0.430082	0.47585	0.335915	0.572789	0.35367	0.381846	-0.069494	0.373263	0.332337	0.363393	0.429254	0.24471	0.652472	0.353771	0.109557	0.299687	0.246315	0.508822	0.304692	0.338544	0.272953	0.701355	0.410326	0.196169
UID30_GPX3	0.435678	0.325849	0.618755	0.68109	0.692924	0.361007	0.244442	0.546184	0.24552	1	0.592139	0.684353	0.373809	0.444564	0.255346	0.652378	0.455639	0.438983	0.761561	0.166794	0.498612	0.0963675	0.420337	0.174842	0.428164	0.519016	0.25275	0.851371	0.591009	0.570657	0.634625	0.447892	0.745734	0.161979	0.521907	0.767714	0.661022	0.562275	0.483564	0.557295	0.774858	0.661835	0.634894	0.219877	0.142047	0.0224634	0.700745	0.415001	-0.0679025
UID31_SAA2-SAA4;SAA4	0.465208	0.349341	0.672656	0.597651	0.670338	0.394383	0.081909	0.563128	0.598225	0.592139	1	0.603994	0.488328	0.511506	0.179751	0.636056	0.4938	0.405989	0.588879	0.118086	0.520203	0.322126	0.471461	0.241677	0.412023	0.538023	0.517567	0.704219	0.628023	0.547928	0.536767	0.203972	0.708205	0.308849	0.549231	0.631771	0.506569	0.639622	0.480276	0.265439	0.734291	0.532102	0.650243	0.26271	0.218768	0.122462	0.829759	0.565727	0.0302124
UID32_F5	0.199717	0.283206	0.418558	0.405813	0.483323	0.237722	0.193098	0.377166	0.241362	0.684353	0.603994	1	0.319764	0.255534	0.148769	0.447774	0.297922	0.346685	0.536935	0.169707	0.333567	0.0590755	0.322376	0.109297	0.251952	0.231711	0.269704	0.730401	0.39895	0.48023	0.396197	0.55315	0.823728	0.0407977	0.439827	0.509073	0.406596	0.463362	0.555583	0.471367	0.791697	0.729491	0.522489	0.193216	0.202779	0.081592	0.561629	0.448914	0.0510985
UID35_IGHV3-49	0.51679	0.25118	0.599867	0.500537	0.67835	0.503938	0.253726	0.632304	0.403964	0.373809	0.488328	0.319764	1	0.542863	0.388346	0.649395	0.673898	0.489752	0.607093	0.356062	0.493636	0.463337	0.392289	0.445209	0.558519	0.371564	0.640146	0.3305	0.404079	0.556024	0.573995	0.117801	0.426554	0.670256	0.60129	0.547767	0.378778	0.415572	0.171864	0.298715	0.407855	0.281654	0.336664	0.211513	0.392488	0.288143	0.578851	0.429442	0.257617
UID38_IGKV6D-21	0.587839	0.43728	0.542963	0.515815	0.68427	0.498511	0.188186	0.615757	0.365367	0.444564	0.511506	0.255534	0.542863	1	0.425415	0.6496	0.467591	0.45331	0.559646	0.204761	0.564826	0.444967	0.514062	0.402798	0.433261	0.436265	0.514335	0.444378	0.522607	0.398807	0.611835	0.142222	0.405949	0.495725	0.508844	0.642995	0.541872	0.387045	0.245273	0.214072	0.453879	0.252976	0.351156	0.262867	0.217588	0.119415	0.605417	0.353621	0.0824169
UID42_IGHV6-1	0.2909	0.281351	0.392156	0.245028	0.487298	0.464838	0.123382	0.495036	0.0616278	0.255346	0.179751	0.148769	0.388346	0.425415	1	0.521597	0.370279	0.487191	0.442644	0.388484	0.335367	0.288048	0.282949	0.47834	0.323698	0.284828	0.189849	0.173821	0.187951	0.1299	0.427532	0.312906	0.211991	0.472943	0.268303	0.415168	0.274576	0.247712	0.179761	0.219561	0.188239	0.126821	0.198662	-0.114821	0.0635758	-0.0525998	0.268726	0.106982	-0.0965805
UID43_IGHV3-15	0.609461	0.412921	0.781656	0.722698	0.808962	0.625621	0.160887	0.762817	0.416314	0.652378	0.636056	0.447774	0.649395	0.6496	0.521597	1	0.648067	0.65163	0.694179	0.347804	0.637312	0.468605	0.606687	0.529068	0.458626	0.628045	0.533008	0.631079	0.549858	0.515415	0.798869	0.31124	0.623873	0.583126	0.611782	0.827242	0.603602	0.602343	0.389828	0.408672	0.638016	0.450142	0.505941	0.0653341	0.188921	0.0878335	0.731974	0.396293	-0.00658997
UID45_IGHV2-26	0.533125	0.291645	0.647524	0.640103	0.612917	0.592787	0.433986	0.573071	0.332207	0.455639	0.4938	0.297922	0.673898	0.467591	0.370279	0.648067	1	0.444699	0.673005	0.360549	0.491987	0.447428	0.483019	0.384381	0.586893	0.456499	0.533373	0.412091	0.417079	0.537427	0.68546	0.19305	0.418057	0.534039	0.636272	0.631899	0.422752	0.407433	0.269019	0.394439	0.405934	0.289505	0.426553	0.117957	0.247351	0.140422	0.579013	0.41258	0.065229
UID47_IGHV3-74	0.408614	0.259585	0.582271	0.456107	0.599057	0.491711	0.0888663	0.590029	0.264889	0.438983	0.405989	0.346685	0.489752	0.45331	0.487191	0.65163	0.444699	1	0.543077	0.348067	0.538382	0.37702	0.364538	0.409076	0.433785	0.467482	0.395685	0.424973	0.33165	0.367697	0.614621	0.230827	0.416381	0.458727	0.431292	0.610805	0.512855	0.402899	0.211211	0.222288	0.446025	0.290201	0.256426	0.0759491	0.239023	0.1585	0.454912	0.322661	0.087862
UID50_IGLL5;IGLC1	0.57552	0.445059	0.768383	0.699982	0.806881	0.494239	0.477791	0.726226	0.297523	0.761561	0.588879	0.536935	0.607093	0.559646	0.442644	0.694179	0.673005	0.543077	1	0.376946	0.576613	0.228475	0.561206	0.298974	0.721024	0.541058	0.409632	0.671185	0.571525	0.65868	0.727259	0.431936	0.566233	0.421372	0.737679	0.815005	0.713699	0.588171	0.442529	0.413276	0.590179	0.339768	0.596391	0.0900556	0.171626	0.0225907	0.752467	0.399789	-0.0307151
UID62_IGHV4-28	0.344065	0.160481	0.333175	0.339634	0.278603	0.358212	0.329463	0.446643	0.0727993	0.166794	0.118086	0.169707	0.356062	0.204761	0.388484	0.347804	0.360549	0.348067	0.376946	1	0.312159	0.304652	0.151355	0.327608	0.251618	0.240142	0.239987	0.191199	0.169688	0.080221	0.314688	0.346112	0.196408	0.380832	0.272143	0.267772	0.202746	0.175574	0.157319	0.191173	0.199307	0.158292	0.114052	-0.069025	0.121997	0.0594251	0.201229	0.163214	0.0422595
UID63_IGHV3-35	0.519182	0.294272	0.649904	0.547654	0.656073	0.433149	0.18771	0.570112	0.397364	0.498612	0.520203	0.333567	0.493636	0.564826	0.335367	0.637312	0.491987	0.538382	0.576613	0.312159	1	0.403566	0.441426	0.394272	0.516568	0.489555	0.550153	0.487495	0.445699	0.403782	0.631193	0.197485	0.409505	0.406017	0.422957	0.685909	0.53354	0.473184	0.218702	0.219209	0.4798	0.322067	0.376101	0.326165	0.289263	0.215941	0.623513	0.345612	0.142146
UID65_IGHV5-51	0.416009	0.281352	0.391877	0.356125	0.387148	0.579392	0.255949	0.42161	0.441995	0.0963675	0.322126	0.0590755	0.463337	0.444967	0.288048	0.468605	0.447428	0.37702	0.228475	0.304652	0.403566	1	0.340406	0.646792	0.346652	0.371822	0.60522	0.211808	0.364144	0.264879	0.558212	-0.032013	0.280976	0.528143	0.360185	0.378588	0.141323	0.169449	0.203385	0.2766	0.271714	0.239592	0.292018	0.293268	0.330241	0.263038	0.407607	0.350178	0.223911
UID67_	0.489023	0.367519	0.575083	0.522698	0.534231	0.445452	0.357488	0.473033	0.253795	0.420337	0.471461	0.322376	0.392289	0.514062	0.282949	0.606687	0.483019	0.364538	0.561206	0.151355	0.441426	0.340406	1	0.288266	0.50381	0.356915	0.38732	0.510888	0.386989	0.500161	0.56397	0.293857	0.464681	0.247193	0.525459	0.621613	0.433195	0.314859	0.39938	0.354911	0.500954	0.29667	0.427665	0.100284	0.124415	0.0310418	0.559515	0.276253	-0.0513167
UID70_IGKV1-6	0.301151	0.302655	0.397063	0.387288	0.398903	0.567495	0.152061	0.44651	0.338339	0.174842	0.241677	0.109297	0.445209	0.402798	0.47834	0.529068	0.384381	0.409076	0.298974	0.327608	0.394272	0.646792	0.288266	1	0.225249	0.351564	0.404639	0.206103	0.279637	0.164042	0.59839	0.0827356	0.278245	0.451845	0.332621	0.405617	0.206204	0.193585	0.216251	0.340248	0.251646	0.217423	0.199099	0.0182721	0.226872	0.137628	0.349011	0.232168	0.0614519
UID75_	0.497515	0.249396	0.606894	0.445478	0.588398	0.360188	0.46353	0.453781	0.297183	0.428164	0.412023	0.251952	0.558519	0.433261	0.323698	0.458626	0.586893	0.433785	0.721024	0.251618	0.516568	0.346652	0.50381	0.225249	1	0.436843	0.468099	0.389455	0.329464	0.624514	0.573543	0.177967	0.307087	0.426458	0.60742	0.580258	0.468565	0.403207	0.213138	0.300238	0.33588	0.145195	0.452692	0.27928	0.229841	0.129558	0.538881	0.305032	0.0885007
UID78_	0.442064	0.378244	0.642531	0.576894	0.585706	0.468994	0.10754	0.489903	0.430082	0.519016	0.538023	0.231711	0.371564	0.436265	0.284828	0.628045	0.456499	0.467482	0.541058	0.240142	0.489555	0.371822	0.356915	0.351564	0.436843	1	0.292851	0.541015	0.435594	0.368875	0.712779	0.0553863	0.430911	0.396126	0.370745	0.618571	0.658985	0.548483	0.353208	0.37176	0.451442	0.370284	0.404408	0.0860923	0.0979161	0.0118878	0.547658	0.327825	-0.0451084
UID82_	0.473101	0.127401	0.447457	0.447546	0.526054	0.518263	0.235209	0.485141	0.47585	0.25275	0.517567	0.269704	0.640146	0.514335	0.189849	0.533008	0.533373	0.395685	0.409632	0.239987	0.550153	0.60522	0.38732	0.404639	0.468099	0.292851	1	0.319486	0.441009	0.501998	0.487695	0.0571858	0.371936	0.520487	0.495027	0.471603	0.244664	0.353725	0.10956	0.206762	0.390917	0.303878	0.343127	0.410023	0.330097	0.296366	0.565165	0.500249	0.226274
UID86_PROS1	0.441327	0.361647	0.630126	0.65351	0.614193	0.42404	0.240597	0.523105	0.335915	0.851371	0.704219	0.730401	0.3305	0.444378	0.173821	0.631079	0.412091	0.424973	0.671185	0.191199	0.487495	0.211808	0.510888	0.206103	0.389455	0.541015	0.319486	1	0.584225	0.60808	0.62986	0.441686	0.850214	0.110856	0.507312	0.710579	0.567755	0.572197	0.612995	0.609344	0.911034	0.781998	0.672427	0.314484	0.191193	0.0627384	0.729832	0.46597	-0.00455117
UID88_SEPP1	0.426414	0.336316	0.542189	0.573838	0.60609	0.381848	0.154475	0.563039	0.572789	0.591009	0.628023	0.39895	0.404079	0.522607	0.187951	0.549858	0.417079	0.33165	0.571525	0.169688	0.445699	0.364144	0.386989	0.279637	0.329464	0.435594	0.441009	0.584225	1	0.474	0.536056	0.143759	0.539598	0.260601	0.464151	0.638071	0.405614	0.546858	0.498888	0.339314	0.541236	0.40561	0.6299	0.272314	0.259235	0.158107	0.768513	0.438992	0.0781382
UID92_IGHG4	0.420634	0.323355	0.521369	0.484093	0.645741	0.31448	0.444753	0.44132	0.35367	0.570657	0.547928	0.48023	0.556024	0.398807	0.1299	0.515415	0.537427	0.367697	0.65868	0.080221	0.403782	0.264879	0.500161	0.164042	0.624514	0.368875	0.501998	0.60808	0.474	1	0.592739	0.172342	0.557104	0.356717	0.566468	0.616775	0.437875	0.421379	0.332876	0.393883	0.591477	0.432712	0.611275	0.360298	0.348543	0.265632	0.633654	0.452972	0.271475
UID93_	0.591154	0.511106	0.761209	0.762513	0.740007	0.687098	0.380464	0.652609	0.381846	0.634625	0.536767	0.396197	0.573995	0.611835	0.427532	0.798869	0.68546	0.614621	0.727259	0.314688	0.631193	0.558212	0.56397	0.59839	0.573543	0.712779	0.487695	0.62986	0.536056	0.592739	1	0.190963	0.547847	0.530529	0.619207	0.830423	0.649742	0.516046	0.438882	0.536222	0.581306	0.430121	0.513923	0.167905	0.276244	0.131154	0.656463	0.405548	0.0805226
UID95_CFHR2	0.158325	0.265657	0.242045	0.223821	0.318089	0.134111	0.232581	0.279807	-0.069494	0.447892	0.203972	0.55315	0.117801	0.142222	0.312906	0.31124	0.19305	0.230827	0.431936	0.346112	0.197485	-0.032013	0.293857	0.0827356	0.177967	0.0553863	0.0571858	0.441686	0.143759	0.172342	0.190963	1	0.47332	-0.0259931	0.250649	0.268102	0.241082	0.176123	0.283339	0.352442	0.453467	0.389842	0.289321	-0.112907	-0.0541661	-0.116307	0.25974	0.138976	-0.188726
UID96_C1R	0.371953	0.369601	0.548943	0.549166	0.570964	0.407997	0.17198	0.521667	0.373263	0.745734	0.708205	0.823728	0.426554	0.405949	0.211991	0.623873	0.418057	0.416381	0.566233	0.196408	0.409505	0.280976	0.464681	0.278245	0.307087	0.430911	0.371936	0.850214	0.539598	0.557104	0.547847	0.47332	1	0.210034	0.550894	0.629018	0.438056	0.509879	0.607112	0.576679	0.907764	0.849153	0.592972	0.26909	0.270173	0.164151	0.70443	0.533145	0.0867076
UID98_IGHV3-72	0.455767	0.281739	0.473051	0.361848	0.606804	0.49196	0.202384	0.596465	0.332337	0.161979	0.308849	0.0407977	0.670256	0.495725	0.472943	0.583126	0.534039	0.458727	0.421372	0.380832	0.406017	0.528143	0.247193	0.451845	0.426458	0.396126	0.520487	0.110856	0.260601	0.356717	0.530529	-0.0259931	0.210034	1	0.432374	0.492354	0.292058	0.341384	0.0378843	0.0777543	0.208268	0.0566357	0.181562	0.151349	0.279321	0.259981	0.391725	0.274406	0.238812
UID99_IGHG3	0.540535	0.390003	0.560859	0.565917	0.600952	0.521144	0.353043	0.668188	0.363393	0.521907	0.549231	0.439827	0.60129	0.508844	0.268303	0.611782	0.636272	0.431292	0.737679	0.272143	0.422957	0.360185	0.525459	0.332621	0.60742	0.370745	0.495027	0.507312	0.464151	0.566468	0.619207	0.250649	0.550894	0.432374	1	0.585809	0.514477	0.424746	0.292069	0.321629	0.482712	0.303325	0.501746	0.0870937	0.147365	0.0313195	0.688256	0.405689	-0.0166657
UID104_IGKV2D-28	0.615328	0.378935	0.782782	0.760574	0.828521	0.548809	0.326647	0.710212	0.429254	0.767714	0.631771	0.509073	0.547767	0.642995	0.415168	0.827242	0.631899	0.610805	0.815005	0.267772	0.685909	0.378588	0.621613	0.405617	0.580258	0.618571	0.471603	0.710579	0.638071	0.616775	0.830423	0.268102	0.629018	0.492354	0.585809	1	0.69031	0.644706	0.496517	0.475764	0.653429	0.436353	0.580935	0.250205	0.312563	0.177372	0.780881	0.459291	0.0910131
UID105_IGKV2D-29;IGKV2D-26	0.423632	0.412162	0.620963	0.575251	0.689666	0.359337	0.197916	0.566946	0.24471	0.661022	0.506569	0.406596	0.378778	0.541872	0.274576	0.603602	0.422752	0.512855	0.713699	0.202746	0.53354	0.141323	0.433195	0.206204	0.468565	0.658985	0.244664	0.567755	0.405614	0.437875	0.649742	0.241082	0.438056	0.292058	0.514477	0.69031	1	0.508766	0.297734	0.312318	0.505716	0.303749	0.380282	0.0556777	0.0534864	-0.0510574	0.56363	0.274789	-0.10788
UID108_IGFBP3	0.399036	0.230995	0.608295	0.51402	0.655045	0.343484	0.027399	0.548117	0.652472	0.562275	0.639622	0.463362	0.415572	0.387045	0.247712	0.602343	0.407433	0.402899	0.588171	0.175574	0.473184	0.169449	0.314859	0.193585	0.403207	0.548483	0.353725	0.572197	0.546858	0.421379	0.516046	0.176123	0.509879	0.341384	0.424746	0.644706	0.508766	1	0.442203	0.195944	0.500695	0.358857	0.513876	0.101623	0.171104	0.103654	0.744908	0.371649	-0.000879729
UID109_APOC3	0.186384	0.2761	0.422618	0.417462	0.352829	0.308845	0.182481	0.321475	0.353771	0.483564	0.480276	0.555583	0.171864	0.245273	0.179761	0.389828	0.269019	0.211211	0.442529	0.157319	0.218702	0.203385	0.39938	0.216251	0.213138	0.353208	0.10956	0.612995	0.498888	0.332876	0.438882	0.283339	0.607112	0.0378843	0.292069	0.496517	0.297734	0.442203	1	0.445862	0.550344	0.488475	0.577302	0.110493	0.141684	-0.0166006	0.530592	0.266731	-0.034178
UID110_FBLN1	0.232441	0.177656	0.28104	0.439407	0.384709	0.403608	0.279625	0.281674	0.109557	0.557295	0.265439	0.471367	0.298715	0.214072	0.219561	0.408672	0.394439	0.222288	0.413276	0.191173	0.219209	0.2766	0.354911	0.340248	0.300238	0.37176	0.206762	0.609344	0.339314	0.393883	0.536222	0.352442	0.576679	0.0777543	0.321629	0.475764	0.312318	0.195944	0.445862	1	0.553694	0.59987	0.4467	0.261375	0.22886	0.131534	0.364472	0.314748	0.0793378
UID111_CFB	0.403738	0.402021	0.603955	0.604462	0.615127	0.384909	0.232869	0.510931	0.299687	0.774858	0.734291	0.791697	0.407855	0.453879	0.188239	0.638016	0.405934	0.446025	0.590179	0.199307	0.4798	0.271714	0.500954	0.251646	0.33588	0.451442	0.390917	0.911034	0.541236	0.591477	0.581306	0.453467	0.907764	0.208268	0.482712	0.653429	0.505716	0.500695	0.550344	0.553694	1	0.830165	0.595764	0.31115	0.242468	0.13983	0.693248	0.501465	0.0586116
UID113_ITIH4	0.206621	0.231737	0.340497	0.441595	0.393031	0.346393	0.078513	0.282563	0.246315	0.661835	0.532102	0.729491	0.281654	0.252976	0.126821	0.450142	0.289505	0.290201	0.339768	0.158292	0.322067	0.239592	0.29667	0.217423	0.145195	0.370284	0.303878	0.781998	0.40561	0.432712	0.430121	0.389842	0.849153	0.0566357	0.303325	0.436353	0.303749	0.358857	0.488475	0.59987	0.830165	1	0.465474	0.293193	0.226629	0.134901	0.482026	0.435322	0.0633342
UID115_APOD	0.348275	0.233074	0.454453	0.478702	0.607383	0.32652	0.162251	0.444439	0.508822	0.634894	0.650243	0.522489	0.336664	0.351156	0.198662	0.505941	0.426553	0.256426	0.596391	0.114052	0.376101	0.292018	0.427665	0.199099	0.452692	0.404408	0.343127	0.672427	0.6299	0.611275	0.513923	0.289321	0.592972	0.181562	0.501746	0.580935	0.380282	0.513876	0.577302	0.4467	0.595764	0.465474	1	0.215115	0.15623	0.0372011	0.78384	0.447246	-0.00375541
UID123_	0.186752	-0.0978018	0.141688	0.137235	0.193794	0.121848	0.109574	0.0940738	0.304692	0.219877	0.26271	0.193216	0.211513	0.262867	-0.114821	0.0653341	0.117957	0.0759491	0.0900556	-0.069025	0.326165	0.293268	0.100284	0.0182721	0.27928	0.0860923	0.410023	0.314484	0.272314	0.360298	0.167905	-0.112907	0.26909	0.151349	0.0870937	0.250205	0.0556777	0.101623	0.110493	0.261375	0.31115	0.293193	0.215115	1	0.4781	0.449059	0.267161	0.354398	0.467436
UID125_KRT14	0.247494	0.00628263	0.213927	0.202781	0.251752	0.238222	0.163113	0.210818	0.338544	0.142047	0.218768	0.202779	0.392488	0.217588	0.0635758	0.188921	0.247351	0.239023	0.171626	0.121997	0.289263	0.330241	0.124415	0.226872	0.229841	0.0979161	0.330097	0.191193	0.259235	0.348543	0.276244	-0.0541661	0.270173	0.279321	0.147365	0.312563	0.0534864	0.171104	0.141684	0.22886	0.242468	0.226629	0.15623	0.4781	1	0.851047	0.264853	0.321636	0.75985
UID126_KRT6A	0.136695	-0.0734391	0.0965108	0.0731117	0.141472	0.105375	0.0965857	0.08532	0.272953	0.0224634	0.122462	0.081592	0.288143	0.119415	-0.0525998	0.0878335	0.140422	0.1585	0.0225907	0.0594251	0.215941	0.263038	0.0310418	0.137628	0.129558	0.0118878	0.296366	0.0627384	0.158107	0.265632	0.131154	-0.116307	0.164151	0.259981	0.0313195	0.177372	-0.0510574	0.103654	-0.0166006	0.131534	0.13983	0.134901	0.0372011	0.449059	0.851047	1	0.135503	0.292318	0.775286
UID132_ALB	0.558754	0.39387	0.707074	0.654293	0.811027	0.480809	0.17543	0.712365	0.701355	0.700745	0.829759	0.561629	0.578851	0.605417	0.268726	0.731974	0.579013	0.454912	0.752467	0.201229	0.623513	0.407607	0.559515	0.349011	0.538881	0.547658	0.565165	0.729832	0.768513	0.633654	0.656463	0.25974	0.70443	0.391725	0.688256	0.780881	0.56363	0.744908	0.530592	0.364472	0.693248	0.482026	0.78384	0.267161	0.264853	0.135503	1	0.544398	0.0396598
UID133_	0.403606	0.17601	0.396215	0.387684	0.4784	0.375582	0.19297	0.367575	0.410326	0.415001	0.565727	0.448914	0.429442	0.353621	0.106982	0.396293	0.41258	0.322661	0.399789	0.163214	0.345612	0.350178	0.276253	0.232168	0.305032	0.327825	0.500249	0.46597	0.438992	0.452972	0.405548	0.138976	0.533145	0.274406	0.405689	0.459291	0.274789	0.371649	0.266731	0.314748	0.501465	0.435322	0.447246	0.354398	0.321636	0.292318	0.544398	1	0.306568
UID138_KRT10	0.104555	-0.0576896	0.0140242	-0.00718636	0.077399	0.0425869	0.113678	0.0740492	0.196169	-0.0679025	0.0302124	0.0510985	0.257617	0.0824169	-0.0965805	-0.00658997	0.065229	0.087862	-0.0307151	0.0422595	0.142146	0.223911	-0.0513167	0.0614519	0.0885007	-0.0451084	0.226274	-0.00455117	0.0781382	0.271475	0.0805226	-0.188726	0.0867076	0.238812	-0.0166657	0.0910131	-0.10788	-0.000879729	-0.034178	0.0793378	0.0586116	0.0633342	-0.00375541	0.467436	0.75985	0.775286	0.0396598	0.306568	1
UID144_KRT2	0.0725216	-0.110937	0.0330709	0.00519383	0.131899	0.0167914	0.0380894	0.0611548	0.24664	0.0427303	0.0905995	0.074898	0.25733	0.0621945	-0.0648383	0.0134416	0.0964731	0.0664778	0.0241994	0.00457402	0.144557	0.12717	-0.108485	0.0199139	0.109779	0.00636832	0.219537	0.0400597	0.112406	0.258189	0.0477864	-0.126978	0.109142	0.218465	-0.0420105	0.107183	-0.0836405	0.121328	-0.0520696	0.0434757	0.0916266	0.0975454	0.0419242	0.429706	0.756851	0.784573	0.103409	0.270519	0.792677
UID152_	0.19461	0.197882	0.274743	0.22645	0.338323	0.263989	0.0489449	0.335445	0.280777	0.198943	0.258712	0.188411	0.253461	0.21496	0.235758	0.283837	0.182259	0.286096	0.295386	0.219899	0.202331	0.234564	0.22183	0.20698	0.146538	0.0652473	0.177569	0.223693	0.400174	0.132952	0.179611	0.193054	0.262813	0.210283	0.243416	0.259276	0.095366	0.264494	0.23102	0.0946805	0.259728	0.0983337	0.328276	-0.0193986	0.135495	0.111937	0.403654	0.245092	0.0545078
UID167_C1QB	0.40554	0.387934	0.578393	0.515884	0.632439	0.437683	0.357029	0.614633	0.345335	0.558329	0.584079	0.596957	0.53026	0.455383	0.270415	0.632634	0.49178	0.491093	0.64204	0.29396	0.457376	0.378711	0.529087	0.278269	0.436019	0.335168	0.537372	0.591076	0.47796	0.579286	0.55301	0.376353	0.673773	0.452943	0.667262	0.627775	0.456547	0.41137	0.39519	0.344767	0.665091	0.477833	0.474902	0.262403	0.234498	0.14615	0.651962	0.480195	0.0777795
UID168_HGFAC	0.451533	0.292133	0.542396	0.502772	0.631805	0.433724	0.154145	0.53794	0.597675	0.603228	0.67346	0.556249	0.377048	0.475048	0.187311	0.537087	0.416064	0.363058	0.639832	0.16195	0.493486	0.283978	0.486406	0.213361	0.439639	0.474653	0.409304	0.712372	0.65316	0.582354	0.55979	0.228807	0.63466	0.20141	0.52424	0.670405	0.454514	0.629751	0.653344	0.407024	0.603136	0.490174	0.767986	0.276114	0.248673	0.107121	0.81952	0.462087	0.0853908
UID169_GC	0.446097	0.291793	0.584121	0.558999	0.685122	0.42989	0.10597	0.530231	0.581693	0.7447	0.788878	0.709225	0.510968	0.518645	0.142864	0.641896	0.440761	0.462545	0.575774	0.119487	0.52419	0.353101	0.421324	0.273636	0.418768	0.536576	0.527296	0.829545	0.64746	0.65995	0.601226	0.249354	0.851031	0.282096	0.534195	0.666318	0.508133	0.644227	0.504394	0.494325	0.851729	0.769624	0.650302	0.461532	0.336428	0.248368	0.800151	0.623528	0.170475
UID171_PROC	0.386268	0.396321	0.619703	0.492602	0.664111	0.342013	0.149311	0.558605	0.602886	0.681385	0.774163	0.707994	0.448067	0.44414	0.190657	0.565467	0.466303	0.370899	0.664192	0.184396	0.488402	0.19745	0.394865	0.176098	0.39435	0.429833	0.3673	0.737471	0.652519	0.591624	0.491532	0.347589	0.751926	0.256049	0.514083	0.659374	0.493955	0.696016	0.612278	0.330286	0.714842	0.582975	0.649268	0.274148	0.264	0.132556	0.826296	0.457752	0.0563221
UID174_CFI	0.47059	0.314402	0.632235	0.566055	0.639905	0.454932	0.149562	0.530746	0.50386	0.729603	0.797385	0.72599	0.451288	0.519165	0.148911	0.613505	0.432114	0.468799	0.589209	0.156598	0.547971	0.331789	0.434824	0.20914	0.405515	0.526813	0.497897	0.882555	0.622505	0.627758	0.594958	0.307232	0.849099	0.259466	0.495614	0.677025	0.507979	0.624574	0.570772	0.479561	0.89087	0.768162	0.626849	0.457268	0.308936	0.205949	0.774095	0.546636	0.140573
UID184_SERPINA10	0.21136	0.258805	0.338544	0.435533	0.312564	0.262971	0.262288	0.263647	-0.0168725	0.558006	0.371088	0.652179	0.222879	0.179693	0.152588	0.402271	0.264502	0.269676	0.341416	0.212034	0.232373	0.152872	0.303404	0.217165	0.114108	0.177713	0.236784	0.600505	0.269675	0.280045	0.3539	0.463616	0.705381	0.0629383	0.22919	0.392533	0.198644	0.233507	0.382662	0.513318	0.694388	0.700669	0.269695	0.107385	0.132946	0.0749483	0.345461	0.324146	-0.00840655
UID187_MST1	0.38601	0.286622	0.5191	0.494719	0.457738	0.281354	0.223301	0.362361	0.32928	0.671421	0.599536	0.644341	0.222528	0.271157	0.118842	0.461343	0.435688	0.265605	0.579915	0.152964	0.434874	0.0564397	0.445304	0.0229655	0.40969	0.342959	0.260539	0.692951	0.491821	0.461317	0.42171	0.406234	0.666507	0.0372285	0.469092	0.609355	0.374971	0.516101	0.546547	0.371063	0.628088	0.580235	0.585091	0.170999	0.122259	0.0113816	0.642795	0.379884	-0.0397854
UID192_FCGR3A	0.19824	0.224705	0.194799	0.308044	0.234873	0.278471	0.29705	0.1879	-0.0602929	0.335645	0.197952	0.375651	0.210882	0.260063	0.285956	0.248839	0.220133	0.15761	0.297527	0.27319	0.211906	0.279277	0.256748	0.246737	0.169324	0.214849	0.125591	0.337542	0.239735	0.147918	0.336252	0.306395	0.41605	0.19234	0.237527	0.303862	0.197785	0.0296669	0.384217	0.413103	0.420185	0.439195	0.196022	0.0504142	0.169211	0.0733477	0.211988	0.173453	-0.00243639
UID194_KLKB1	0.42313	0.385694	0.656889	0.621053	0.713732	0.436801	0.190373	0.615667	0.593465	0.725098	0.782504	0.639137	0.420126	0.514102	0.188444	0.670476	0.457451	0.446865	0.666325	0.166433	0.538612	0.321532	0.518626	0.249316	0.396237	0.580438	0.423256	0.844112	0.717626	0.640703	0.650666	0.296992	0.790107	0.295766	0.542799	0.747582	0.547444	0.695049	0.691266	0.449596	0.795676	0.620881	0.754349	0.311274	0.262952	0.137655	0.866732	0.495049	0.072661
UID201_SHBG	0.40882	0.185701	0.388375	0.402652	0.497979	0.449394	0.0996865	0.398108	0.430404	0.3558	0.478721	0.314603	0.379405	0.522851	0.24254	0.403098	0.384275	0.283232	0.429374	0.134747	0.403486	0.460086	0.400878	0.279895	0.437506	0.417473	0.409851	0.471273	0.504407	0.393282	0.516045	0.0837302	0.423297	0.281453	0.427003	0.477467	0.352777	0.303196	0.460829	0.419856	0.44841	0.364303	0.622924	0.360058	0.26102	0.132016	0.57421	0.379284	0.126636
UID205_APOC4-APOC2;APOC2	0.0974905	0.28593	0.273535	0.335849	0.100719	0.245532	0.253009	0.133212	0.0242097	0.260686	0.24907	0.331889	0.0208347	0.105986	0.111414	0.209975	0.147235	0.0496967	0.221887	0.192597	-0.0158471	0.17748	0.308111	0.176162	0.0457162	0.351902	-0.090443	0.43808	0.214729	0.136425	0.342145	0.205009	0.389271	-0.00991923	0.118229	0.240774	0.245457	0.147629	0.722537	0.38133	0.417465	0.386455	0.296312	-0.00200281	0.0319005	-0.0929114	0.171369	0.0323655	-0.126563
UID206_CFD	0.418185	0.231852	0.495411	0.473166	0.576865	0.345019	0.141859	0.495367	0.422503	0.583516	0.604195	0.578012	0.393559	0.497023	0.1991	0.534314	0.366095	0.335596	0.576701	0.13217	0.462858	0.224894	0.544004	0.206878	0.417019	0.242045	0.418124	0.677434	0.575331	0.525173	0.443926	0.356115	0.64367	0.124865	0.535975	0.617207	0.368755	0.42623	0.529186	0.467351	0.642761	0.515776	0.636781	0.303499	0.24758	0.129175	0.737434	0.384228	0.0465296
UID207_APOC1	0.224404	0.284516	0.439707	0.492788	0.43379	0.387903	0.187146	0.299564	0.395124	0.552943	0.522982	0.518229	0.196865	0.34104	0.135829	0.372539	0.305376	0.194567	0.502566	0.130731	0.286918	0.210163	0.403618	0.177389	0.294409	0.489242	0.156018	0.654776	0.542389	0.410807	0.52732	0.233619	0.561908	0.067626	0.33056	0.51808	0.434012	0.462377	0.803543	0.498228	0.559376	0.499888	0.678365	0.202745	0.138522	-0.0056474	0.562143	0.248494	-0.0447656
UID209_MASP2	0.165389	0.145392	0.344574	0.269613	0.16354	0.217479	0.134044	0.177023	0.224333	0.28338	0.383692	0.404731	0.186654	0.139421	0.0775589	0.255761	0.113234	0.231107	0.148345	0.270162	0.310344	0.274927	0.194733	0.245344	0.122675	0.21638	0.200023	0.479889	0.207918	0.139379	0.260035	0.226355	0.518448	0.0649011	0.122068	0.260379	0.131837	0.20016	0.381054	0.391078	0.540295	0.521996	0.161891	0.347461	0.351543	0.263807	0.268189	0.26255	0.206144
UID210_QSOX1	0.389633	0.306973	0.447729	0.455774	0.558944	0.348719	0.176309	0.457197	0.419562	0.607222	0.57973	0.624945	0.365442	0.507598	0.127573	0.525607	0.314239	0.34397	0.502804	0.0136518	0.43072	0.298582	0.500722	0.216489	0.345338	0.272763	0.396918	0.677203	0.558157	0.577939	0.502685	0.29564	0.729489	0.194314	0.548326	0.609123	0.397497	0.410952	0.496825	0.464005	0.699036	0.582528	0.567781	0.352544	0.298647	0.221559	0.685034	0.4969	0.164679
UID211_APOL1	0.434335	0.424604	0.726144	0.712447	0.692573	0.467551	0.209554	0.640729	0.449299	0.741813	0.729846	0.672378	0.510568	0.450947	0.317261	0.732781	0.560208	0.46786	0.75248	0.345867	0.505931	0.282192	0.466898	0.361471	0.453749	0.600776	0.312081	0.774352	0.56841	0.469898	0.663622	0.403469	0.755751	0.327189	0.667966	0.708562	0.624876	0.686983	0.601894	0.435992	0.756886	0.587947	0.668591	-0.0135055	0.106709	-0.0414923	0.78635	0.409474	-0.121948
UID213_CD5L	0.585088	0.388725	0.758275	0.613447	0.863749	0.53951	0.242124	0.753101	0.448174	0.540659	0.641931	0.432304	0.74811	0.692577	0.495934	0.806989	0.654535	0.61694	0.770095	0.285173	0.622881	0.386277	0.52816	0.452561	0.576905	0.466222	0.545642	0.485697	0.522968	0.568631	0.676346	0.27296	0.50753	0.644859	0.658795	0.742471	0.572019	0.608563	0.307963	0.225922	0.52003	0.248665	0.478876	0.116138	0.235383	0.137192	0.753959	0.468416	0.072581
UID216_FCN3	0.447303	0.170988	0.423504	0.432518	0.413283	0.353468	0.0844762	0.384961	0.555164	0.412458	0.625408	0.444582	0.398271	0.483738	0.0509706	0.466664	0.341583	0.243639	0.255914	0.0982589	0.421881	0.534813	0.305066	0.326657	0.217453	0.265534	0.526248	0.565087	0.509868	0.431446	0.436652	0.0528534	0.638159	0.318209	0.37917	0.465442	0.136759	0.370141	0.401686	0.331425	0.63396	0.564864	0.504618	0.598629	0.427564	0.372542	0.612012	0.551036	0.308793
UID217_ATRN	0.447345	0.393883	0.631291	0.667455	0.717515	0.458075	0.365761	0.585247	0.417277	0.811088	0.643616	0.650214	0.447604	0.468233	0.233054	0.621219	0.551541	0.43845	0.813486	0.20976	0.527472	0.242719	0.512277	0.252817	0.56025	0.561145	0.369181	0.822443	0.656241	0.717566	0.712621	0.347043	0.710952	0.262317	0.670027	0.781294	0.633624	0.614863	0.629222	0.567815	0.721163	0.582829	0.779258	0.246282	0.222584	0.0761674	0.808746	0.464178	0.00922572
UID218_APOM	0.343203	0.303309	0.63436	0.601133	0.666041	0.35303	0.0899757	0.565352	0.572792	0.650167	0.781309	0.5732	0.398597	0.410983	0.230044	0.599967	0.452322	0.362822	0.680189	0.164747	0.441121	0.229653	0.432056	0.225405	0.456463	0.528098	0.280487	0.704308	0.614412	0.487097	0.537336	0.285296	0.621417	0.229398	0.577497	0.633407	0.534539	0.660368	0.670418	0.32856	0.623747	0.41903	0.789863	0.102295	0.114302	-0.0314543	0.818509	0.390394	-0.0982028
UID223_CP	0.48637	0.311451	0.646743	0.704126	0.649082	0.491574	0.20801	0.570061	0.324428	0.776345	0.733729	0.647543	0.514477	0.479067	0.232496	0.700331	0.528873	0.491811	0.630068	0.292725	0.55294	0.366926	0.450835	0.320995	0.426529	0.599357	0.483309	0.850305	0.559294	0.599275	0.678618	0.30693	0.814928	0.344795	0.556962	0.686311	0.567273	0.5055	0.470573	0.557011	0.876504	0.803884	0.588801	0.342809	0.262279	0.145792	0.694946	0.518847	0.0558228
UID224_F13A1	0.283187	0.186299	0.363215	0.475116	0.540401	0.33297	0.0711204	0.366342	0.392946	0.659832	0.514789	0.484043	0.228331	0.378584	0.148719	0.524726	0.343012	0.296145	0.447768	0.0929702	0.428879	0.252655	0.378199	0.18772	0.359683	0.510529	0.3209	0.720477	0.480567	0.473382	0.550888	0.325689	0.614266	0.18426	0.347641	0.582051	0.399697	0.443872	0.423379	0.611001	0.632099	0.590564	0.639543	0.371725	0.161393	0.07701	0.584256	0.410246	0.0347898
UID226_F2	0.400883	0.347086	0.666006	0.631841	0.694609	0.460245	0.198026	0.540112	0.552967	0.778139	0.798779	0.764628	0.493705	0.4735	0.172695	0.652851	0.477941	0.45478	0.675215	0.187221	0.502955	0.304211	0.476127	0.256896	0.451413	0.603417	0.434636	0.894286	0.652843	0.663821	0.639116	0.354732	0.874606	0.235696	0.574497	0.696774	0.565373	0.680191	0.640929	0.545333	0.866394	0.772983	0.678826	0.338891	0.273516	0.155547	0.809686	0.553168	0.0862831
UID227_HP	0.267561	0.159301	0.496694	0.464841	0.464376	0.209155	0.105813	0.323959	0.158463	0.610106	0.556509	0.567628	0.336604	0.300071	0.0589253	0.472566	0.242303	0.395514	0.404812	0.136633	0.391165	0.051262	0.336725	0.0607368	0.275932	0.358246	0.382558	0.674018	0.300529	0.449121	0.350229	0.378326	0.629918	0.137308	0.222858	0.439395	0.424456	0.405539	0.19556	0.325315	0.726004	0.63893	0.255862	0.307763	0.121921	0.118434	0.427659	0.39483	0.0447262
UID228_HPR	0.296923	0.306154	0.53912	0.443068	0.599731	0.401557	0.030987	0.608566	0.4982	0.471948	0.573571	0.479157	0.51497	0.341638	0.392313	0.636557	0.448499	0.428823	0.542023	0.397508	0.409208	0.335161	0.348423	0.384984	0.383633	0.449967	0.383731	0.508826	0.420528	0.274622	0.430019	0.397629	0.574643	0.410666	0.558382	0.462084	0.418522	0.641908	0.319544	0.256696	0.544851	0.426689	0.444648	-0.0580124	0.0485719	-0.0235956	0.65433	0.352851	-0.133086
UID229_F9	0.416961	0.305187	0.5881	0.556451	0.613568	0.403117	0.175531	0.556214	0.39828	0.667809	0.708701	0.764275	0.522442	0.511052	0.188251	0.626342	0.442343	0.461401	0.56251	0.202937	0.492504	0.276947	0.428941	0.255085	0.301927	0.353558	0.48454	0.757202	0.544196	0.510964	0.503764	0.370823	0.857422	0.279927	0.499085	0.631954	0.441999	0.545762	0.520069	0.422242	0.840243	0.708301	0.496003	0.332689	0.336377	0.226758	0.711666	0.516616	0.16007
UID230_F10	0.317777	0.349593	0.531666	0.547966	0.5495	0.302142	0.166633	0.451989	0.262035	0.800194	0.595784	0.778567	0.315391	0.390272	0.162658	0.53549	0.326612	0.345725	0.611267	0.174141	0.452973	0.0643504	0.359888	0.132377	0.285136	0.393964	0.213404	0.839186	0.554215	0.481908	0.495365	0.462485	0.815185	0.104669	0.471884	0.628371	0.494145	0.494706	0.594585	0.519131	0.816621	0.757892	0.561758	0.208898	0.19381	0.0609401	0.651683	0.412221	0.0172667
UID231_PLG	0.422492	0.385392	0.73247	0.680814	0.718286	0.489434	0.13587	0.630452	0.556114	0.766802	0.785433	0.706708	0.527747	0.481435	0.27354	0.755634	0.557325	0.498594	0.691961	0.297495	0.539675	0.297199	0.456817	0.334573	0.366738	0.630435	0.376956	0.825959	0.64051	0.546587	0.677061	0.378145	0.831719	0.360453	0.583075	0.734993	0.593833	0.739093	0.618738	0.464126	0.805453	0.690669	0.647789	0.157853	0.218461	0.102996	0.811748	0.459378	-0.00213191
UID232_F12	0.378866	0.342183	0.666448	0.614893	0.674261	0.478522	0.0342826	0.570348	0.625883	0.671242	0.788291	0.66629	0.487304	0.448448	0.241839	0.694824	0.502573	0.424915	0.607213	0.226237	0.529602	0.348463	0.458702	0.354225	0.321812	0.543312	0.389064	0.757095	0.66537	0.485199	0.622764	0.303059	0.743218	0.278507	0.527515	0.673143	0.492784	0.690081	0.671253	0.43455	0.736046	0.636219	0.732589	0.162337	0.206205	0.0707942	0.843086	0.464803	-0.0197671
UID235_SERPINC1	0.234403	0.259687	0.513512	0.509449	0.625388	0.322768	0.0891417	0.43095	0.685115	0.666406	0.745016	0.756198	0.443219	0.390442	0.108883	0.526395	0.361928	0.336302	0.544787	0.119241	0.43331	0.265238	0.377409	0.246539	0.350797	0.484717	0.455311	0.735672	0.634035	0.532063	0.487014	0.34672	0.789357	0.171556	0.45779	0.577077	0.472002	0.680134	0.568309	0.436164	0.756859	0.714304	0.643505	0.310986	0.2802	0.181618	0.773072	0.543849	0.0919213
UID236_SERPINA1	0.326178	0.252489	0.378421	0.398725	0.394621	0.302309	0.209512	0.309312	0.16207	0.561047	0.517922	0.631298	0.285323	0.347756	0.0782062	0.418092	0.228447	0.298854	0.324846	0.116406	0.340085	0.32756	0.403616	0.205047	0.249432	0.268601	0.376594	0.710757	0.360293	0.471678	0.406378	0.355083	0.763992	0.115949	0.297458	0.418985	0.27242	0.213828	0.389324	0.494675	0.815466	0.806065	0.398447	0.408758	0.308485	0.241562	0.459937	0.462866	0.163404
UID237_SERPINA3	0.214067	0.149192	0.223937	0.296329	0.220507	0.131447	0.218889	0.10615	-0.030995	0.466673	0.358345	0.562957	0.165564	0.217034	-0.00717836	0.264951	0.0987947	0.195133	0.191304	0.0167885	0.190598	0.159827	0.324454	0.0935757	0.188257	0.11904	0.27358	0.615241	0.176509	0.411905	0.252246	0.346281	0.652301	-0.0565026	0.162676	0.280234	0.169565	0.0616027	0.266302	0.494955	0.716936	0.73367	0.229109	0.370146	0.236341	0.202359	0.263294	0.354876	0.130696
UID238_AGT	0.382628	0.300451	0.551377	0.583884	0.55632	0.422322	0.178775	0.518092	0.320013	0.651446	0.624073	0.648266	0.424891	0.470247	0.180633	0.596071	0.390421	0.394523	0.537807	0.260225	0.396302	0.327504	0.445118	0.296017	0.255224	0.373872	0.372733	0.727687	0.535668	0.373588	0.480409	0.412806	0.766351	0.185991	0.52408	0.544114	0.43762	0.406252	0.534683	0.446446	0.770441	0.649296	0.521189	0.186852	0.17352	0.0580118	0.651197	0.50857	0.00120991
UID239_A2M	0.427913	0.309007	0.522093	0.676417	0.543631	0.453295	0.246308	0.479299	0.343811	0.743537	0.626363	0.610821	0.361336	0.479271	0.135551	0.591486	0.469798	0.287377	0.616837	0.132429	0.466479	0.318739	0.521655	0.306801	0.380297	0.470745	0.412338	0.821772	0.601431	0.545477	0.661341	0.345655	0.726853	0.112348	0.63372	0.637868	0.499047	0.402429	0.553303	0.635458	0.749657	0.67281	0.717351	0.293711	0.188006	0.0440384	0.726467	0.443703	-0.0364882
UID240_C3	0.356953	0.291916	0.505745	0.512991	0.56862	0.399391	0.129729	0.403734	0.424869	0.681484	0.698448	0.635533	0.338403	0.396402	0.0804752	0.534517	0.386964	0.365651	0.514528	0.0936049	0.429692	0.252138	0.389029	0.162669	0.374573	0.570719	0.387662	0.855422	0.502576	0.659887	0.573497	0.209699	0.762611	0.18818	0.421879	0.59323	0.498714	0.558294	0.530102	0.524112	0.823588	0.765964	0.671381	0.383127	0.226083	0.118037	0.683128	0.457517	0.0759069
UID241_C5	0.351246	0.314109	0.566545	0.553859	0.598314	0.3867	0.21145	0.466519	0.43033	0.758947	0.717272	0.794946	0.370785	0.408575	0.122173	0.558003	0.384827	0.419572	0.597359	0.194374	0.478435	0.255377	0.446318	0.165897	0.386818	0.501921	0.411395	0.89575	0.586611	0.612637	0.551442	0.393549	0.872724	0.157274	0.473633	0.638373	0.534291	0.606413	0.623497	0.523509	0.890142	0.821528	0.633548	0.388329	0.256527	0.147453	0.724641	0.498084	0.069502
UID242_CST3	0.173848	0.155835	0.169684	0.286994	0.266503	0.148154	0.166443	0.204697	0.259677	0.391914	0.370077	0.500526	0.225046	0.273111	-0.0288288	0.244649	0.183795	0.0567122	0.283493	0.0416592	0.211303	0.152494	0.325531	0.0833572	0.16097	0.0371046	0.25941	0.480198	0.449093	0.399504	0.210171	0.209263	0.55425	-0.0323729	0.30993	0.367601	0.118045	0.238698	0.458366	0.435021	0.494802	0.531474	0.425946	0.279428	0.304126	0.228169	0.47612	0.293344	0.148382
UID243_KNG1	0.395603	0.36348	0.58558	0.612225	0.678113	0.422598	0.250857	0.512439	0.496213	0.80817	0.758002	0.770194	0.424365	0.481899	0.186839	0.612868	0.484165	0.388043	0.697053	0.132491	0.495761	0.258497	0.530305	0.226936	0.465449	0.504476	0.412363	0.886432	0.684653	0.694204	0.626261	0.39206	0.866507	0.169609	0.602031	0.714868	0.531987	0.59533	0.674789	0.590597	0.853685	0.754254	0.770786	0.331118	0.277392	0.141571	0.831267	0.533561	0.053892
UID245_IGJ;JCHAIN	0.613337	0.519433	0.783596	0.640743	0.800233	0.521791	0.440094	0.703893	0.381825	0.571164	0.624185	0.454983	0.668697	0.710305	0.446121	0.727843	0.633876	0.529863	0.810733	0.324642	0.588777	0.395688	0.60766	0.401468	0.631754	0.462468	0.49927	0.527401	0.517467	0.588917	0.702731	0.346975	0.53171	0.612409	0.676885	0.740106	0.589338	0.537875	0.364111	0.205432	0.559104	0.280571	0.481582	0.160055	0.221393	0.112664	0.713743	0.424205	0.0479538
UID246_	0.554692	0.311558	0.632381	0.622141	0.685295	0.574571	0.154941	0.605312	0.422556	0.560915	0.598565	0.363432	0.511916	0.643957	0.392092	0.709465	0.603857	0.561305	0.614698	0.141562	0.582509	0.43581	0.453341	0.466855	0.498619	0.530636	0.539598	0.509613	0.548243	0.520948	0.717251	0.0797377	0.489507	0.464602	0.563164	0.720588	0.556007	0.52798	0.299333	0.335162	0.481488	0.358812	0.498476	0.216093	0.226817	0.10187	0.680026	0.432759	0.0449998
UID247_	0.469623	0.391037	0.642538	0.644242	0.771532	0.559065	0.278111	0.64803	0.335985	0.659871	0.584943	0.534299	0.534819	0.575066	0.489039	0.698014	0.582156	0.577124	0.749771	0.301561	0.541282	0.354236	0.432173	0.422375	0.501028	0.404318	0.462453	0.625699	0.555058	0.563051	0.705139	0.403214	0.5606	0.418543	0.595004	0.733342	0.560033	0.503205	0.41944	0.455023	0.587294	0.427733	0.574154	0.179895	0.225588	0.0790099	0.674473	0.387741	0.00182229
UID249_IGKV1-5	0.461186	0.339298	0.591548	0.613375	0.667057	0.467452	0.102544	0.60009	0.543532	0.520829	0.568011	0.361444	0.498892	0.579272	0.316408	0.678989	0.475474	0.484929	0.48728	0.185006	0.57993	0.519577	0.384012	0.558808	0.31289	0.52225	0.464473	0.498397	0.483947	0.37221	0.704623	0.103146	0.503215	0.477075	0.451256	0.670782	0.502797	0.526761	0.264869	0.350195	0.519329	0.394161	0.408376	0.258709	0.25783	0.188739	0.665796	0.479476	0.0951581
UID250_	0.632652	0.484057	0.729443	0.745714	0.794722	0.640241	0.315962	0.74188	0.481789	0.655072	0.645607	0.430607	0.667729	0.708046	0.396126	0.823291	0.716729	0.585232	0.768031	0.290472	0.624184	0.515894	0.542373	0.533472	0.563085	0.677752	0.544266	0.637896	0.615743	0.60661	0.858982	0.157728	0.60143	0.548527	0.752633	0.818068	0.68787	0.561115	0.414947	0.451929	0.597611	0.428004	0.546921	0.194819	0.261561	0.151154	0.773596	0.508591	0.061172
UID251_	0.595006	0.360718	0.662269	0.651499	0.78392	0.559432	0.236557	0.650721	0.553938	0.507943	0.681445	0.340285	0.676809	0.732373	0.292585	0.715727	0.654717	0.500412	0.608225	0.203646	0.646788	0.608263	0.499529	0.487918	0.535078	0.573425	0.645042	0.543253	0.59461	0.582531	0.741517	0.0734231	0.525013	0.608545	0.564754	0.74139	0.486547	0.497063	0.350158	0.395238	0.568666	0.391163	0.550667	0.427318	0.389113	0.300154	0.758601	0.555842	0.221192
UID253_	0.672603	0.457759	0.793971	0.714721	0.784079	0.599348	0.409909	0.75856	0.478605	0.618733	0.639584	0.446378	0.693426	0.678701	0.439507	0.754221	0.722187	0.59174	0.84	0.418588	0.681868	0.505911	0.51031	0.486789	0.69001	0.57529	0.589041	0.571354	0.634909	0.561632	0.780604	0.278701	0.548854	0.559658	0.714127	0.814984	0.582578	0.562172	0.420852	0.404516	0.54529	0.334062	0.530535	0.2266	0.320131	0.177488	0.77943	0.490646	0.107791
UID254_	0.619958	0.487069	0.69215	0.718186	0.707519	0.544657	0.540271	0.624331	0.226088	0.65777	0.538947	0.45284	0.566749	0.600287	0.427837	0.666298	0.645352	0.444477	0.84439	0.437682	0.519067	0.345331	0.535876	0.347813	0.596688	0.488106	0.46232	0.605581	0.519773	0.568288	0.707291	0.412685	0.502709	0.408583	0.674917	0.71766	0.617792	0.441738	0.359488	0.404871	0.570188	0.369942	0.484286	0.102925	0.174499	0.0540211	0.64509	0.428815	-0.0320884
UID255_	0.670827	0.364743	0.663911	0.609935	0.695299	0.615796	0.334808	0.728378	0.419533	0.470569	0.538041	0.321317	0.615329	0.708652	0.523553	0.735236	0.668987	0.568778	0.660031	0.437351	0.618284	0.587877	0.514044	0.589789	0.515793	0.449706	0.590899	0.46848	0.499362	0.442611	0.711153	0.304307	0.458225	0.589818	0.586152	0.709864	0.441581	0.420702	0.29971	0.330465	0.47869	0.299388	0.468572	0.218873	0.283441	0.174635	0.655916	0.429007	0.109187
UID256_	0.531204	0.434429	0.564715	0.532763	0.558547	0.475775	0.266922	0.585242	0.228624	0.397481	0.442949	0.249004	0.536382	0.600272	0.391668	0.615063	0.537361	0.371801	0.526099	0.374161	0.400428	0.393537	0.36272	0.413717	0.324923	0.33134	0.371105	0.351528	0.37241	0.283067	0.522048	0.259186	0.429068	0.538337	0.523949	0.521884	0.339506	0.331947	0.192531	0.146574	0.415064	0.227368	0.259479	-0.00279114	0.118375	0.053251	0.516122	0.349649	-0.0143681
UID257_	0.50787	0.418084	0.625382	0.592971	0.487919	0.542703	0.471191	0.502157	0.172952	0.306934	0.31492	0.123897	0.478215	0.613961	0.411222	0.548063	0.557263	0.423275	0.52176	0.303345	0.48178	0.569038	0.465369	0.537277	0.477841	0.414983	0.435625	0.330216	0.41102	0.339178	0.681983	0.101535	0.285261	0.487847	0.424391	0.532693	0.356253	0.205063	0.236473	0.339381	0.34618	0.142326	0.223071	0.217222	0.223306	0.134476	0.41233	0.305327	0.140706
UID259_	0.589458	0.397796	0.660451	0.661925	0.629123	0.545916	0.350522	0.59663	0.393546	0.596842	0.501693	0.307776	0.457774	0.537315	0.271759	0.6625	0.558147	0.498975	0.629026	0.293771	0.549965	0.495757	0.432355	0.386393	0.54212	0.639269	0.448927	0.633132	0.538132	0.566517	0.766092	0.201481	0.482455	0.406823	0.545681	0.691809	0.545091	0.485415	0.348832	0.447298	0.517953	0.388139	0.519415	0.311997	0.204538	0.0843763	0.622389	0.391569	0.0801684
UID268_	0.682837	0.464839	0.818796	0.761506	0.801228	0.64016	0.259423	0.77241	0.386396	0.695789	0.630945	0.482908	0.639245	0.709631	0.456969	0.867752	0.642246	0.656537	0.767236	0.409149	0.689351	0.441432	0.591077	0.448237	0.546832	0.634534	0.558403	0.684021	0.572386	0.524274	0.799981	0.319995	0.617965	0.533165	0.647046	0.830372	0.724149	0.601988	0.385468	0.400395	0.677999	0.46	0.463786	0.199727	0.206526	0.0890205	0.738109	0.420492	0.0102894
UID269_	0.585065	0.383644	0.659269	0.570209	0.772028	0.652134	0.197162	0.763996	0.374192	0.435801	0.516553	0.233966	0.668852	0.630341	0.581985	0.784432	0.611992	0.617983	0.641385	0.41433	0.57617	0.552371	0.499569	0.537448	0.553144	0.522133	0.587141	0.404605	0.453578	0.393651	0.651808	0.201052	0.386581	0.745869	0.587996	0.668236	0.512935	0.48064	0.209615	0.240785	0.436551	0.215326	0.384184	0.114687	0.187161	0.104314	0.624245	0.348979	0.0124316
UID270_	0.497484	0.353989	0.53188	0.488089	0.543093	0.47381	0.514171	0.503666	0.12785	0.43295	0.287887	0.190732	0.48443	0.402925	0.310347	0.472884	0.55118	0.413193	0.641379	0.328972	0.36782	0.359818	0.481426	0.274824	0.663539	0.522277	0.275349	0.424816	0.290859	0.551349	0.645275	0.0751974	0.348337	0.49515	0.573706	0.596705	0.513854	0.282726	0.270942	0.408598	0.365159	0.210993	0.34889	0.178346	0.259459	0.160482	0.407768	0.258038	0.121079
UID272_PIGR	0.0303872	0.221649	0.0962354	0.235451	0.00441578	0.107102	0.380651	-0.0286746	-0.329698	0.350116	-0.0158648	0.38467	-0.143048	0.0384019	0.0211112	0.0429982	0.0268123	0.0743211	0.173917	0.126971	0.0483668	-0.0709473	0.158734	0.00070721	0.00684475	0.0704331	-0.0858524	0.400886	0.0405669	0.183088	0.264589	0.354222	0.331715	-0.145415	0.0259149	0.198646	0.148475	-0.133772	0.306838	0.467648	0.389201	0.448925	0.0741771	0.0892125	0.0645835	-0.00741028	-0.0585271	0.065249	-0.00462257
UID273_IGKC	0.616583	0.415223	0.808423	0.720863	0.842203	0.552304	0.399444	0.671741	0.4825	0.695367	0.678163	0.448864	0.659522	0.641635	0.376766	0.761227	0.710949	0.578693	0.848296	0.206942	0.676491	0.44338	0.606385	0.396641	0.769601	0.642435	0.556616	0.653413	0.628589	0.761098	0.834537	0.160496	0.55864	0.550652	0.691668	0.874641	0.66346	0.606449	0.440961	0.436863	0.599768	0.37438	0.652813	0.305317	0.299472	0.165929	0.806651	0.46244	0.108381
UID274_IGHG1	0.562669	0.469493	0.814658	0.812952	0.825456	0.574626	0.405429	0.718487	0.304111	0.821317	0.612839	0.571175	0.580889	0.578704	0.465385	0.809682	0.678344	0.604861	0.900594	0.363757	0.622954	0.292509	0.567428	0.400631	0.550962	0.630333	0.407135	0.727636	0.603086	0.616846	0.844017	0.396306	0.62455	0.432853	0.638854	0.891863	0.758319	0.629358	0.485076	0.49986	0.66469	0.473091	0.570631	0.0714517	0.196077	0.0483663	0.746112	0.404793	-0.0291722
UID275_IGHG2	0.61131	0.46094	0.81661	0.720297	0.877747	0.580202	0.371221	0.783714	0.409564	0.730336	0.651945	0.514508	0.700741	0.600692	0.502869	0.844642	0.722921	0.656379	0.881643	0.386998	0.637685	0.352719	0.593907	0.399054	0.656675	0.605707	0.500833	0.654542	0.585502	0.693006	0.793499	0.330368	0.630674	0.591891	0.689986	0.879654	0.680988	0.66366	0.409322	0.402108	0.631186	0.412788	0.52844	0.141829	0.29447	0.171549	0.780598	0.439122	0.0825334
UID276_IGHM	0.533887	0.396294	0.734672	0.576348	0.835003	0.520341	0.244145	0.728741	0.331943	0.506297	0.552147	0.398644	0.713686	0.656202	0.558371	0.783439	0.607623	0.625594	0.757501	0.314461	0.580057	0.328099	0.495373	0.425872	0.53505	0.437127	0.478338	0.41023	0.441075	0.468938	0.637913	0.312691	0.429865	0.636764	0.60181	0.702208	0.590665	0.562768	0.257078	0.172634	0.454759	0.179164	0.386939	-0.00207936	0.147364	0.045851	0.661672	0.391266	-0.00235927
UID277_IGHA1	0.662205	0.394426	0.7319	0.640802	0.632499	0.502628	0.513766	0.585887	0.299792	0.547802	0.515267	0.288517	0.585785	0.57086	0.305607	0.602982	0.661776	0.471552	0.798237	0.278448	0.545805	0.39973	0.575612	0.315877	0.869082	0.591275	0.468213	0.529911	0.428307	0.632595	0.740284	0.146838	0.422329	0.470203	0.762884	0.687856	0.595028	0.442638	0.304711	0.347689	0.447895	0.215757	0.468147	0.255574	0.209103	0.0969975	0.62252	0.376783	0.057276
UID279_IGHD	0.232478	0.0961406	0.345797	0.16916	0.368698	0.245696	0.153198	0.306914	0.379978	0.313815	0.311772	0.283705	0.38071	0.146927	0.135309	0.281979	0.318788	0.325324	0.470461	0.0964343	0.3805	0.174322	0.271963	0.110737	0.633814	0.329169	0.4661	0.296934	0.224006	0.513205	0.340245	0.107314	0.256913	0.182487	0.425255	0.359148	0.364909	0.431016	0.107908	0.168376	0.224558	0.23003	0.328418	0.284308	0.188193	0.137572	0.397699	0.309637	0.120334
UID282_APOA1	0.486403	0.352008	0.642727	0.563695	0.685617	0.470889	0.159152	0.618907	0.650776	0.555909	0.752183	0.46525	0.435452	0.541737	0.258074	0.612318	0.488072	0.395421	0.612505	0.209074	0.535337	0.448096	0.523223	0.317454	0.454471	0.467035	0.446285	0.644922	0.701249	0.523883	0.597179	0.180091	0.58399	0.357819	0.518061	0.679234	0.419126	0.640743	0.64348	0.274465	0.593717	0.388385	0.807735	0.277087	0.249287	0.106713	0.852802	0.470641	0.0628652
UID283_APOE	-0.0152033	0.149918	0.198135	0.349341	0.233168	0.200321	0.192084	0.0670159	0.102903	0.490108	0.275358	0.529896	0.0450307	0.0982668	0.0621625	0.209822	0.123435	0.0723205	0.329938	-0.0184046	0.0945274	0.0476984	0.298959	0.092015	0.122336	0.323706	0.0253922	0.564714	0.353462	0.315511	0.360552	0.27869	0.53225	-0.125409	0.157781	0.370223	0.34282	0.194387	0.665679	0.614822	0.526987	0.586167	0.432913	0.120517	0.132888	0.00463286	0.286851	0.183267	-0.0340181
UID284_APOA2	0.362791	0.363931	0.580348	0.579112	0.603344	0.454983	0.0251008	0.540206	0.597958	0.556954	0.720239	0.439078	0.369297	0.411875	0.203681	0.586195	0.491307	0.315724	0.545932	0.202462	0.434721	0.364037	0.402543	0.298579	0.334789	0.547492	0.314548	0.61692	0.589124	0.397073	0.575112	0.18224	0.555222	0.280395	0.507421	0.583125	0.451903	0.627321	0.564874	0.313855	0.554293	0.42025	0.76671	0.105022	0.115312	-0.0390302	0.773721	0.383674	-0.088519
UID285_FGA	0.390951	0.304224	0.512139	0.469863	0.534127	0.304514	0.174749	0.412221	0.176359	0.726895	0.576434	0.71576	0.327901	0.388333	0.208682	0.582916	0.342882	0.399425	0.523165	0.0434632	0.415642	0.0984919	0.478848	0.130225	0.338491	0.323281	0.284399	0.805039	0.420837	0.5495	0.496171	0.406603	0.794	0.110125	0.384278	0.630681	0.391559	0.466359	0.480772	0.545861	0.820499	0.716631	0.466703	0.276267	0.230653	0.115371	0.575716	0.388052	0.0442926
UID286_FGB	0.416931	0.306677	0.556925	0.507241	0.569087	0.391532	0.174514	0.45401	0.248595	0.743545	0.605872	0.693812	0.369591	0.42152	0.262419	0.636976	0.399993	0.460714	0.53376	0.0746262	0.450798	0.210125	0.498448	0.237892	0.368679	0.426144	0.316788	0.838722	0.448385	0.579065	0.585068	0.379202	0.826252	0.164558	0.414735	0.664644	0.422317	0.476369	0.505903	0.624034	0.833133	0.75846	0.507381	0.319709	0.265789	0.152987	0.61032	0.433904	0.0793098
UID287_FGG	0.395365	0.272804	0.522979	0.470594	0.537682	0.338494	0.168236	0.399551	0.211442	0.741279	0.582195	0.685208	0.325158	0.405863	0.201329	0.561629	0.345171	0.42271	0.510736	0.0279394	0.447728	0.164828	0.46602	0.151405	0.383972	0.398647	0.306797	0.838512	0.423306	0.574779	0.533979	0.378244	0.803781	0.115081	0.378548	0.628056	0.405745	0.434932	0.469815	0.606008	0.823993	0.749802	0.491476	0.389359	0.258355	0.14862	0.579187	0.412151	0.0867881
UID288_CRP	-0.0220172	-0.0149794	-0.0859072	-0.0388737	-0.169544	-0.0620608	0.131918	-0.148086	-0.571079	0.132545	-0.108242	0.262527	-0.0992025	-0.156825	0.0062575	-0.0435123	-0.16038	0.041105	-0.107927	0.0460761	-0.0738218	-0.0863242	0.0207764	-0.0257818	-0.0839421	-0.166763	-0.0951592	0.193432	-0.285969	-0.031588	-0.061693	0.260306	0.24877	-0.211439	-0.138654	-0.111783	-0.109241	-0.304897	-0.0617444	0.306957	0.313279	0.372612	-0.151423	0.0507112	-0.0364036	-0.00422155	-0.251561	0.00802153	0.000318759
UID289_APCS	0.281336	0.142226	0.405822	0.442394	0.350993	0.367597	0.180268	0.333222	0.303351	0.511203	0.479693	0.610631	0.318764	0.271008	0.111536	0.479475	0.31006	0.357741	0.316248	0.296611	0.334015	0.362311	0.318896	0.309066	0.173759	0.368434	0.364224	0.707315	0.385973	0.35141	0.463903	0.296828	0.72126	0.197421	0.281992	0.500112	0.280223	0.405404	0.522623	0.568546	0.728104	0.731713	0.373823	0.404546	0.314207	0.243657	0.438977	0.414137	0.163356
UID290_C1QA	0.393311	0.456421	0.573432	0.562135	0.580087	0.467936	0.336694	0.585917	0.312911	0.477717	0.551967	0.486744	0.497019	0.466589	0.322925	0.659232	0.520053	0.439451	0.540815	0.305426	0.399468	0.490292	0.54339	0.416208	0.344302	0.417903	0.420518	0.512654	0.444522	0.459634	0.622055	0.272948	0.621294	0.517834	0.604059	0.612921	0.443439	0.340374	0.441789	0.362961	0.622738	0.44629	0.42595	0.156944	0.264871	0.150784	0.574535	0.375197	0.0521645
UID291_C1QC	0.489003	0.409994	0.546103	0.555891	0.626234	0.483713	0.295542	0.64932	0.399415	0.540052	0.610443	0.559956	0.569129	0.538955	0.280148	0.66919	0.532473	0.462697	0.586355	0.291758	0.478534	0.503649	0.495896	0.422397	0.371274	0.344958	0.555912	0.578216	0.515213	0.544294	0.615231	0.290309	0.686467	0.488447	0.693177	0.644285	0.446531	0.39591	0.373457	0.398611	0.657944	0.491099	0.47011	0.302573	0.311326	0.218319	0.669203	0.523698	0.125364
UID292_C9	0.296714	0.174848	0.455113	0.418932	0.505582	0.283858	0.0239789	0.394429	0.346576	0.679212	0.659299	0.742595	0.387051	0.331427	0.161398	0.514012	0.260683	0.43816	0.423825	0.171242	0.431748	0.197229	0.276772	0.214518	0.258988	0.381619	0.410672	0.767771	0.44222	0.468454	0.395012	0.379321	0.837209	0.149592	0.328895	0.498109	0.379501	0.509771	0.383774	0.438538	0.846717	0.828066	0.443551	0.386987	0.252755	0.212448	0.573718	0.52195	0.114781
UID293_APOH	0.469107	0.34679	0.663026	0.644397	0.705056	0.439263	0.248814	0.606709	0.617583	0.757259	0.804595	0.700865	0.472004	0.50634	0.200883	0.656562	0.535815	0.429778	0.721607	0.184896	0.54989	0.316795	0.551937	0.254605	0.472149	0.492375	0.491046	0.816867	0.743112	0.634558	0.618164	0.36277	0.808482	0.221104	0.6313	0.752644	0.505829	0.702211	0.657539	0.475802	0.761299	0.617105	0.774502	0.259439	0.257968	0.14188	0.915203	0.549312	0.0474836
UID294_LRG1	0.16935	0.178765	0.170973	0.21006	0.204572	0.0625836	0.221136	0.102844	-0.207326	0.485894	0.291174	0.586708	0.0851749	0.120342	0.040183	0.215475	0.0369155	0.207821	0.218654	0.0196105	0.140363	0.0317399	0.233913	0.0224022	0.136368	0.0291207	0.161042	0.566285	0.0948519	0.373861	0.181948	0.438158	0.583462	-0.0827522	0.0938391	0.242174	0.147657	0.0502942	0.205266	0.392798	0.671962	0.640435	0.219534	0.25112	0.102848	0.0728244	0.187312	0.294283	0.0372605
UID295_FN1	0.353846	0.355686	0.571669	0.560613	0.578864	0.359159	0.275531	0.456555	0.490845	0.676107	0.61788	0.59874	0.318352	0.424029	0.18006	0.534749	0.430545	0.343555	0.629445	0.166615	0.444871	0.221932	0.41224	0.181509	0.425134	0.563708	0.279765	0.770226	0.571006	0.556171	0.596015	0.351641	0.665425	0.21516	0.441406	0.643857	0.510155	0.620202	0.636859	0.450366	0.673142	0.572943	0.656692	0.250733	0.174145	0.0672295	0.680366	0.375252	0.0127435
UID296_RBP4	0.134848	0.134978	0.303093	0.255196	0.435136	0.247772	-0.100076	0.32357	0.873399	0.312021	0.564384	0.402314	0.310108	0.302534	0.0567059	0.343425	0.277197	0.231567	0.295804	0.0411142	0.343502	0.30527	0.275382	0.246306	0.2062	0.282012	0.351018	0.411157	0.597231	0.34155	0.303755	0.122243	0.490056	0.160141	0.361059	0.394169	0.192944	0.569851	0.48317	0.222564	0.375916	0.399484	0.519011	0.253689	0.33641	0.271171	0.671839	0.38733	0.174299
UID297_AMBP	0.374318	0.320877	0.538955	0.501153	0.555146	0.440819	0.312	0.413189	0.573887	0.580433	0.588027	0.588167	0.444842	0.490394	0.135519	0.462125	0.441592	0.341976	0.562999	0.11121	0.486254	0.419014	0.494321	0.291592	0.483244	0.473661	0.445836	0.713012	0.650179	0.618743	0.605816	0.217665	0.691315	0.211892	0.468452	0.64444	0.409285	0.514365	0.644565	0.558336	0.666932	0.641764	0.610469	0.474887	0.426883	0.292613	0.712257	0.473028	0.223064
UID298_ORM1	0.358749	0.235204	0.450779	0.471171	0.46348	0.287254	0.236884	0.310337	0.199054	0.633268	0.580812	0.648409	0.326162	0.363591	0.0932878	0.471537	0.281571	0.347227	0.397762	0.0538166	0.403888	0.27606	0.411351	0.180446	0.353382	0.315556	0.448544	0.759023	0.398611	0.581764	0.444072	0.328149	0.755914	0.127178	0.319302	0.500275	0.31572	0.325011	0.366262	0.519308	0.835985	0.793107	0.414229	0.470946	0.262259	0.195579	0.518655	0.49641	0.149602
UID299_AHSG	0.470085	0.379155	0.596369	0.655795	0.685544	0.467993	0.252647	0.620292	0.645106	0.670304	0.737876	0.512001	0.471929	0.515661	0.197138	0.624781	0.571231	0.381952	0.702082	0.20881	0.493485	0.372243	0.459886	0.347025	0.426259	0.597096	0.44765	0.699333	0.710562	0.604164	0.68507	0.221986	0.665769	0.326258	0.673857	0.710601	0.540554	0.653582	0.577866	0.422291	0.623862	0.479159	0.76526	0.213146	0.240549	0.0924081	0.871189	0.490891	0.0344157
UID300_TF	0.443459	0.369116	0.647257	0.646113	0.709964	0.457457	0.128621	0.610323	0.724053	0.64182	0.785093	0.550528	0.514423	0.480326	0.179695	0.670076	0.576492	0.397997	0.669195	0.19025	0.510128	0.350086	0.513247	0.340225	0.416621	0.578075	0.439518	0.697025	0.717797	0.581282	0.641294	0.184163	0.691605	0.318627	0.653238	0.714583	0.525585	0.724163	0.59326	0.395128	0.646597	0.519354	0.759811	0.132928	0.245355	0.121227	0.924407	0.498507	0.0226833
UID301_HPX	0.518143	0.273623	0.655531	0.599575	0.688886	0.43955	0.0911885	0.620627	0.658656	0.666357	0.844624	0.625437	0.553635	0.567219	0.171585	0.698625	0.487114	0.445505	0.562934	0.139311	0.586883	0.434316	0.453325	0.32744	0.399106	0.470913	0.600756	0.766338	0.680542	0.615346	0.573008	0.223491	0.808844	0.363392	0.564354	0.681496	0.438494	0.666908	0.487629	0.342834	0.79488	0.661498	0.657332	0.434287	0.337821	0.247354	0.865103	0.582515	0.160163
UID305_F11	0.39248	0.280854	0.634876	0.631946	0.585976	0.294414	0.266777	0.474206	0.321626	0.768984	0.662035	0.665724	0.364561	0.418665	0.155985	0.576442	0.439768	0.35698	0.682996	0.126258	0.391652	0.0735156	0.489416	0.131186	0.460277	0.42194	0.269669	0.830684	0.577651	0.589796	0.522442	0.446708	0.769434	0.114019	0.527917	0.665939	0.494267	0.51751	0.612143	0.503488	0.769131	0.593775	0.626231	0.235574	0.118669	0.0100837	0.70223	0.425481	-0.026064
UID306_C4BPA	0.380131	0.342315	0.539883	0.589897	0.501822	0.391332	0.287446	0.394395	0.2478	0.754628	0.614733	0.70201	0.25717	0.397717	0.108904	0.514105	0.346483	0.349127	0.562626	0.146527	0.422874	0.228162	0.466945	0.196928	0.324624	0.521967	0.294239	0.93136	0.509207	0.594834	0.617267	0.374834	0.794563	0.0706159	0.387811	0.629503	0.507004	0.447617	0.638197	0.644209	0.867738	0.792473	0.605507	0.375729	0.233695	0.098076	0.608357	0.418963	0.0615502
UID307_VTN	0.417963	0.39441	0.616718	0.517777	0.638294	0.363786	0.194678	0.527096	0.4665	0.716399	0.744642	0.776855	0.471024	0.435553	0.195918	0.590383	0.405063	0.419122	0.619579	0.165678	0.4497	0.255743	0.43388	0.230595	0.365332	0.441818	0.376491	0.790205	0.587823	0.622396	0.526567	0.409821	0.887369	0.253987	0.507115	0.630943	0.4606	0.60318	0.584758	0.42228	0.848464	0.716266	0.610032	0.290019	0.288534	0.172007	0.7629	0.536294	0.111834
UID311_APOB	0.128165	0.207504	0.37446	0.461276	0.378961	0.258726	0.223928	0.265202	0.323867	0.625042	0.527001	0.714089	0.231164	0.161827	0.0851497	0.385682	0.326027	0.213089	0.46327	0.166807	0.232294	0.104541	0.314309	0.123116	0.26939	0.39544	0.202609	0.714654	0.4368	0.474097	0.421665	0.380342	0.774484	0.0633782	0.441171	0.460728	0.368796	0.406189	0.622278	0.569202	0.711441	0.785307	0.5327	0.177819	0.187419	0.107409	0.501933	0.371947	0.0156032
UID313_LCAT	0.46755	0.347046	0.658831	0.566515	0.76008	0.455979	0.152091	0.571765	0.600453	0.66159	0.739343	0.547639	0.487897	0.5891	0.285292	0.643361	0.481126	0.467269	0.664874	0.143613	0.569026	0.357868	0.470579	0.288893	0.489333	0.553007	0.421869	0.733816	0.65995	0.631022	0.655979	0.230281	0.667759	0.383996	0.468432	0.73807	0.513637	0.670347	0.673569	0.383147	0.69701	0.503676	0.753747	0.347073	0.300397	0.160952	0.828702	0.470993	0.106876
UID314_HRG	0.430818	0.346407	0.628186	0.572237	0.697762	0.458031	0.128995	0.573102	0.503511	0.693699	0.723784	0.684964	0.455434	0.553282	0.24186	0.592175	0.421947	0.448803	0.677445	0.19499	0.531665	0.229819	0.449005	0.218857	0.386386	0.536566	0.375075	0.758121	0.6311	0.546193	0.619302	0.308667	0.700368	0.246389	0.467734	0.692598	0.590953	0.651014	0.675698	0.421991	0.707805	0.573435	0.682871	0.280899	0.243722	0.0826443	0.777511	0.491836	0.0658694
UID315_A1BG	0.315985	0.392286	0.570137	0.58175	0.669294	0.429537	0.250814	0.505417	0.433539	0.768051	0.698648	0.803731	0.423161	0.431973	0.247017	0.575657	0.436391	0.387466	0.686646	0.233897	0.47081	0.276107	0.470442	0.275209	0.39635	0.475119	0.357082	0.864152	0.633401	0.600586	0.603463	0.481186	0.843719	0.183493	0.517235	0.6713	0.530401	0.579413	0.654878	0.587461	0.853971	0.792545	0.734826	0.23509	0.237205	0.097106	0.758744	0.459338	0.00478252
UID317_KRT1	0.141953	-0.123188	0.0481691	0.0298554	0.120851	0.0953249	0.0351383	0.0801638	0.299142	-0.0242731	0.129199	0.0433032	0.286855	0.152539	-0.0804323	0.0416683	0.134208	0.139134	-0.0163264	-0.0139351	0.216014	0.30141	-0.00752568	0.119898	0.122005	-0.0260857	0.327173	0.0195665	0.151233	0.257796	0.113506	-0.211451	0.0998852	0.246659	0.0266284	0.143716	-0.0762245	0.0511237	-0.0420396	0.074505	0.0902841	0.101103	0.0242097	0.53494	0.819986	0.851742	0.122385	0.295592	0.816918
UID318_VWF	0.400003	0.359417	0.474538	0.538351	0.47937	0.344221	0.445868	0.36381	0.128851	0.699366	0.394627	0.552858	0.271277	0.370806	0.169187	0.477672	0.362166	0.312084	0.593763	0.159361	0.386282	0.278282	0.502406	0.242387	0.456532	0.44472	0.252527	0.749237	0.433764	0.532597	0.602729	0.368145	0.626928	0.103833	0.426142	0.613057	0.49305	0.330948	0.542983	0.633952	0.700418	0.585842	0.536718	0.289995	0.17524	0.0373805	0.516419	0.35303	0.00888412
UID320_	0.447949	0.361333	0.547147	0.572768	0.608473	0.439927	0.0331189	0.574556	0.231768	0.591326	0.460139	0.300584	0.398691	0.459978	0.39089	0.649964	0.473949	0.479928	0.581852	0.222955	0.457073	0.147296	0.310665	0.259835	0.35416	0.591126	0.230619	0.48056	0.346414	0.283948	0.584759	0.237161	0.411129	0.372595	0.466105	0.593889	0.614031	0.514215	0.218994	0.31167	0.407982	0.315578	0.357656	-0.0594845	0.00258663	-0.117934	0.53157	0.231439	-0.159363
UID321_IGKV3D-11	0.591918	0.331823	0.586101	0.615484	0.763231	0.535173	0.248367	0.669703	0.598172	0.513087	0.63162	0.357346	0.681267	0.681835	0.280595	0.697322	0.658102	0.483863	0.622287	0.186925	0.608671	0.572578	0.466877	0.508861	0.535999	0.45899	0.723101	0.469893	0.598966	0.640738	0.704936	0.0574714	0.5055	0.612771	0.678072	0.711109	0.496191	0.496566	0.249724	0.350279	0.510694	0.356699	0.534284	0.353465	0.405715	0.316863	0.752544	0.551255	0.232345
UID327_SERPINA5	0.287847	0.205439	0.480615	0.414575	0.465585	0.399058	0.0611686	0.456892	0.66497	0.35208	0.571466	0.402807	0.43243	0.424009	0.129464	0.443326	0.368911	0.264264	0.473744	0.133887	0.332545	0.262067	0.361803	0.253927	0.279995	0.337816	0.393541	0.453929	0.600792	0.364605	0.400493	0.0793344	0.479278	0.246876	0.499519	0.481646	0.316165	0.56655	0.563366	0.197015	0.394329	0.278592	0.462241	0.211693	0.251026	0.161386	0.664333	0.38498	0.126048
UID328_SERPING1	0.272077	0.283791	0.457381	0.515333	0.488734	0.325931	0.15591	0.380948	0.36412	0.74212	0.66185	0.814382	0.279819	0.317399	0.0761063	0.480808	0.325508	0.294173	0.512563	0.107411	0.373232	0.185926	0.420135	0.157255	0.275403	0.380436	0.319126	0.864404	0.534023	0.54113	0.477487	0.45773	0.878278	0.0167731	0.459598	0.547326	0.425257	0.437722	0.560055	0.57792	0.86737	0.870576	0.647627	0.294635	0.240722	0.122763	0.667192	0.479829	0.0454203
UID329_F13B	0.330752	0.243947	0.445566	0.487422	0.578806	0.365281	0.135292	0.403546	0.532506	0.679507	0.615049	0.589623	0.313025	0.400054	0.141058	0.562577	0.398737	0.31072	0.496199	0.108737	0.455934	0.331831	0.474273	0.23452	0.400086	0.485581	0.4181	0.797024	0.609995	0.583617	0.564431	0.34628	0.724428	0.193258	0.422443	0.608913	0.375623	0.557492	0.545435	0.59619	0.734418	0.697026	0.701896	0.413243	0.249552	0.174648	0.69437	0.46824	0.081989
UID331_CLEC3B	0.434203	0.201858	0.452764	0.461959	0.600608	0.381502	-0.0108241	0.540966	0.638741	0.48352	0.707335	0.481415	0.549839	0.495535	0.124831	0.515456	0.428816	0.281825	0.464625	0.153612	0.481751	0.372371	0.291529	0.286283	0.326303	0.350285	0.529912	0.531168	0.618331	0.503199	0.453347	0.103667	0.591251	0.346634	0.556168	0.504416	0.310007	0.498903	0.394022	0.322577	0.540273	0.436368	0.697251	0.405491	0.324084	0.209961	0.799273	0.531001	0.220425
UID332_SERPINA7	0.349478	0.235311	0.419989	0.495664	0.487266	0.407843	0.279789	0.350265	0.372946	0.497526	0.596048	0.503653	0.427536	0.498749	0.0855605	0.399682	0.409022	0.272367	0.447803	0.137056	0.381006	0.414167	0.393295	0.207821	0.415578	0.424337	0.490096	0.635828	0.513621	0.586408	0.533967	0.121935	0.627714	0.301555	0.45973	0.497753	0.389841	0.316923	0.509539	0.483362	0.681125	0.586242	0.552603	0.525647	0.33705	0.243019	0.568943	0.47085	0.202315
UID333_SERPIND1	0.271368	0.185745	0.489202	0.486993	0.51123	0.337272	0.0880386	0.406167	0.592841	0.541252	0.671551	0.563688	0.459825	0.384875	0.0407971	0.520063	0.35383	0.387805	0.394345	0.191061	0.453887	0.326495	0.343706	0.229148	0.268082	0.485576	0.551334	0.673635	0.522772	0.48101	0.448994	0.228258	0.699975	0.273029	0.327716	0.505591	0.398494	0.596636	0.415017	0.363276	0.720479	0.691007	0.393625	0.420872	0.310567	0.289645	0.610882	0.517624	0.176065
UID334_BCHE	0.486981	0.295123	0.591969	0.581948	0.618425	0.483648	0.206848	0.573613	0.618114	0.606837	0.683463	0.523574	0.443815	0.477607	0.204568	0.608216	0.487158	0.378296	0.655704	0.232997	0.495571	0.371942	0.470155	0.346686	0.461042	0.563946	0.447025	0.701994	0.640657	0.51093	0.605446	0.177913	0.645968	0.298031	0.603953	0.691048	0.484492	0.687944	0.600713	0.449365	0.613358	0.487133	0.660634	0.290258	0.294832	0.139885	0.815506	0.530852	0.109699
UID335_	0.540359	0.377755	0.634316	0.656655	0.681754	0.514881	0.169322	0.646437	0.311562	0.599014	0.499753	0.391723	0.516834	0.481225	0.417978	0.765857	0.628219	0.51182	0.680779	0.339569	0.453015	0.252763	0.452366	0.403691	0.400057	0.57707	0.333787	0.528381	0.455389	0.423595	0.673352	0.308606	0.527922	0.413291	0.586881	0.719629	0.563665	0.552728	0.357234	0.385616	0.47061	0.344232	0.4554	-0.139811	0.10836	-0.00918117	0.631021	0.360073	-0.07327
UID336_IGKV4-1	0.541668	0.284074	0.622465	0.550318	0.718909	0.554273	0.201825	0.566412	0.564301	0.430882	0.570145	0.240234	0.613617	0.646139	0.310385	0.629629	0.558988	0.521149	0.524579	0.205441	0.682082	0.6302	0.424939	0.473668	0.621366	0.619942	0.686375	0.432566	0.512534	0.528063	0.705672	-0.0296406	0.403929	0.59693	0.439581	0.662568	0.499696	0.475076	0.204093	0.343848	0.445223	0.317155	0.392021	0.541195	0.395641	0.30749	0.634079	0.505175	0.265318
UID337_IGHV4-61	0.564386	0.362687	0.545961	0.55949	0.574513	0.630224	0.384532	0.558848	0.486566	0.367671	0.518078	0.312117	0.595259	0.63279	0.309915	0.594269	0.614189	0.458692	0.484316	0.359848	0.55686	0.748692	0.473926	0.556437	0.500088	0.419004	0.744119	0.473292	0.505748	0.511554	0.699147	0.0861083	0.468946	0.577148	0.538894	0.599727	0.341198	0.353083	0.301508	0.38079	0.523051	0.415005	0.430224	0.493685	0.417606	0.314035	0.608073	0.500616	0.249414
UID338_GSN	0.449988	0.269955	0.569871	0.578525	0.709099	0.412407	0.141378	0.594175	0.637273	0.65763	0.751044	0.591105	0.519632	0.50701	0.177502	0.598886	0.497866	0.35751	0.673247	0.178948	0.524443	0.312296	0.413182	0.269809	0.467289	0.46198	0.502418	0.694466	0.690953	0.626201	0.573994	0.225166	0.666522	0.285364	0.627743	0.672045	0.484556	0.64889	0.509886	0.442878	0.637618	0.500915	0.810368	0.283549	0.24649	0.115357	0.888945	0.526905	0.101639
UID339_C2	0.335188	0.312834	0.455758	0.509998	0.492142	0.380804	0.194886	0.437146	0.288966	0.72426	0.587359	0.737071	0.314423	0.361331	0.158238	0.507446	0.356465	0.376555	0.518274	0.241232	0.407967	0.223678	0.35403	0.211392	0.2386	0.420585	0.314417	0.859119	0.503774	0.514846	0.510909	0.409773	0.849925	0.105008	0.446616	0.559723	0.445766	0.455873	0.561716	0.599206	0.869708	0.843197	0.57259	0.330008	0.263306	0.155207	0.620467	0.470068	0.0801695
UID341_APOA4	0.356041	0.251891	0.453657	0.344537	0.54185	0.336592	0.0671364	0.562334	0.529687	0.388047	0.496329	0.330715	0.3973	0.315062	0.299013	0.458263	0.363069	0.297539	0.481198	0.194015	0.402912	0.352048	0.329245	0.32073	0.333684	0.188052	0.378703	0.398603	0.569422	0.362375	0.343142	0.207509	0.434512	0.322075	0.41004	0.486682	0.186838	0.508434	0.389868	0.179845	0.381528	0.201705	0.55254	0.182266	0.253727	0.149625	0.690719	0.359995	0.119788
UID344_C8A	0.444823	0.330595	0.601335	0.584313	0.659793	0.394865	0.327357	0.514068	0.254529	0.825467	0.647348	0.748398	0.401909	0.443845	0.2811	0.58849	0.453584	0.437676	0.708293	0.245756	0.487747	0.204851	0.458117	0.194161	0.468511	0.442192	0.341642	0.879529	0.5779	0.620739	0.583995	0.501468	0.791167	0.166641	0.466176	0.686211	0.490433	0.531754	0.588766	0.590705	0.841623	0.707977	0.680363	0.32285	0.198264	0.0658488	0.694176	0.479578	0.0317434
UID345_C8B	0.404698	0.370649	0.541598	0.553061	0.583617	0.420723	0.362735	0.478704	0.189059	0.759042	0.563504	0.703084	0.343518	0.371161	0.304211	0.537109	0.383308	0.410753	0.635115	0.290499	0.43118	0.272548	0.442738	0.243615	0.399942	0.408495	0.32151	0.840353	0.542224	0.566911	0.570959	0.510779	0.773973	0.157177	0.420176	0.617672	0.423162	0.429733	0.592493	0.619796	0.821304	0.724676	0.650761	0.29773	0.193255	0.0598661	0.622011	0.442961	0.0256795
UID346_C8G	0.477959	0.393164	0.620966	0.628522	0.608669	0.429378	0.399097	0.559502	0.211229	0.791848	0.615976	0.727849	0.383746	0.425545	0.273112	0.608072	0.482147	0.456603	0.708651	0.347424	0.507895	0.262542	0.512122	0.20182	0.479038	0.391812	0.409259	0.857802	0.544212	0.595246	0.592343	0.513047	0.75984	0.186208	0.533316	0.672351	0.505911	0.48489	0.51594	0.54495	0.843535	0.693572	0.637722	0.288461	0.183568	0.0647195	0.678938	0.445615	0.00254436
UID354_SERPINA6	0.277748	0.250472	0.430675	0.462797	0.480263	0.463423	0.111326	0.368417	0.510186	0.506576	0.599375	0.491524	0.409684	0.421171	0.139395	0.482731	0.370863	0.311954	0.342883	0.143656	0.393565	0.541918	0.369781	0.429689	0.317367	0.510151	0.431571	0.654414	0.539209	0.478541	0.593333	0.130551	0.687032	0.292631	0.369945	0.499733	0.310012	0.341341	0.527153	0.581811	0.682713	0.692182	0.569535	0.502318	0.387666	0.262372	0.57259	0.502273	0.205898
UID358_LPA	0.18737	-0.0189804	0.286124	0.163878	0.392117	0.16968	-0.140823	0.278977	0.48964	0.348782	0.495966	0.403097	0.240952	0.169141	0.0539959	0.344814	0.153381	0.357041	0.264381	0.070364	0.339393	0.113654	0.269126	0.0793766	0.21322	0.308902	0.28187	0.484932	0.312267	0.465197	0.269011	0.135174	0.454542	0.163971	0.153083	0.374435	0.235297	0.472063	0.359731	0.194522	0.457548	0.419152	0.489391	0.349576	0.281159	0.239988	0.463019	0.306985	0.203362
UID359_CD14	0.147389	0.151883	0.234945	0.316883	0.267918	0.138797	0.327164	0.10946	-0.139396	0.595589	0.254777	0.623125	0.0756612	0.108337	0.0906463	0.204597	0.14083	0.138697	0.390305	0.0853942	0.157249	0.0424189	0.258823	0.0428028	0.260923	0.138641	0.0603974	0.621052	0.24869	0.334507	0.284078	0.483821	0.578622	-0.112871	0.174827	0.358829	0.259365	0.116575	0.414084	0.62785	0.637789	0.626678	0.389725	0.206743	0.120607	0.0260297	0.253321	0.280619	0.00263347
UID360_CFH	0.447726	0.372092	0.617046	0.631733	0.68971	0.467871	0.244333	0.535171	0.463862	0.822742	0.766176	0.745519	0.452946	0.469165	0.184545	0.6554	0.515061	0.448288	0.682662	0.121585	0.498895	0.308037	0.515735	0.26155	0.492587	0.534689	0.449765	0.909015	0.638259	0.735576	0.675449	0.34595	0.875158	0.249429	0.628907	0.729484	0.53619	0.60803	0.572796	0.583514	0.883673	0.785743	0.72481	0.360228	0.261298	0.14872	0.798429	0.54999	0.0654107
UID361_SERPINF2	0.402912	0.345285	0.625572	0.64681	0.692284	0.3798	0.217057	0.564807	0.368827	0.880498	0.721081	0.818626	0.4327	0.462516	0.22818	0.64221	0.443006	0.441879	0.723778	0.175288	0.489355	0.164837	0.424461	0.219059	0.395751	0.451636	0.340106	0.887294	0.612651	0.58018	0.59181	0.477785	0.873698	0.169064	0.569376	0.725246	0.573726	0.607727	0.594319	0.563892	0.866921	0.741665	0.661899	0.246418	0.220459	0.0846574	0.785282	0.510212	0.0124367
UID364_C1S	0.37929	0.38484	0.571937	0.554009	0.61303	0.389738	0.189257	0.523861	0.359199	0.791643	0.697514	0.82883	0.430137	0.423285	0.209771	0.629264	0.40396	0.437871	0.611296	0.178289	0.448069	0.24415	0.456162	0.268715	0.345165	0.41932	0.351118	0.864629	0.553269	0.587985	0.563776	0.487475	0.970443	0.206398	0.550307	0.666009	0.476381	0.510537	0.590477	0.580981	0.915443	0.820323	0.610238	0.296751	0.280432	0.179336	0.711208	0.540148	0.101839
UID365_C4A	0.0677745	0.0705754	0.242785	0.228422	0.14775	0.171623	0.218373	0.0476385	0.15057	0.197015	0.221751	0.232587	0.248969	0.034374	0.073783	0.168309	0.183313	0.118237	0.108112	0.236715	0.134717	0.336376	0.126971	0.254242	0.241025	0.234231	0.27292	0.32352	0.14141	0.203952	0.209798	0.204086	0.324086	0.165636	0.0393924	0.100663	-0.0110886	0.145556	0.145546	0.298645	0.409637	0.422501	0.179648	0.286196	0.12888	0.15674	0.1274	0.264383	0.0862825
UID366_C4B	0.306852	0.243996	0.512705	0.553173	0.562062	0.38071	0.262383	0.430703	0.468347	0.688633	0.611127	0.624183	0.41891	0.303682	0.144264	0.530948	0.490288	0.339952	0.570798	0.327439	0.408859	0.351585	0.349058	0.259033	0.42211	0.569956	0.366061	0.783164	0.511254	0.573906	0.567826	0.324642	0.731114	0.239667	0.460427	0.5927	0.44713	0.588963	0.491091	0.583193	0.751007	0.736172	0.640968	0.306179	0.242259	0.158988	0.655008	0.458664	0.0719858
UID367_SAA1	-0.0277263	-0.0425252	-0.0588493	-0.0426777	-0.158706	-0.112609	0.159108	-0.170612	-0.528296	0.16796	-0.10213	0.27206	-0.112869	-0.149449	0.0205777	-0.0812709	-0.140489	0.0212951	-0.0636512	0.0183189	-0.0749038	-0.180585	-0.0584608	-0.0832726	-0.0337496	-0.21054	-0.125422	0.16945	-0.254309	-0.0157551	-0.106994	0.27379	0.220387	-0.207215	-0.166048	-0.0913078	-0.140201	-0.167302	-0.0286906	0.193523	0.281872	0.315583	-0.151343	0.0517852	-0.0570293	-0.00282998	-0.235531	-0.00371828	-0.0179339
UID368_SAA2	-0.0352805	-0.0585796	-0.0880597	-0.0840358	-0.12917	-0.13903	0.0305277	-0.186536	-0.464347	0.146888	-0.112434	0.178588	-0.13316	-0.128375	-0.00396678	-0.0582654	-0.182345	0.01573	-0.14271	-0.0463537	-0.0302587	-0.121588	-0.0832737	-0.0720349	-0.0880403	-0.163279	-0.113709	0.138418	-0.219785	-0.0265781	-0.106902	0.185311	0.170249	-0.202923	-0.258589	-0.0914643	-0.125553	-0.174223	-0.118761	0.176987	0.252809	0.308239	-0.116578	0.0767135	-0.0531619	0.0145338	-0.219143	-0.0299153	-0.019097
UID369_	0.584765	0.46877	0.821188	0.743817	0.844209	0.524132	0.466781	0.735378	0.299227	0.764342	0.609792	0.532146	0.616618	0.595921	0.487826	0.776785	0.680928	0.609812	0.924477	0.363597	0.624123	0.326898	0.576129	0.375593	0.697689	0.591897	0.425276	0.676846	0.573617	0.654364	0.80405	0.397358	0.58875	0.486278	0.683907	0.870407	0.71762	0.583535	0.444678	0.452575	0.631472	0.38492	0.561849	0.117102	0.187883	0.0609989	0.743816	0.423789	-0.000663795
UID376_C7	0.290949	0.117709	0.428585	0.523973	0.452811	0.210945	0.20241	0.311978	0.319898	0.75827	0.556944	0.668684	0.229583	0.21713	-0.0119026	0.433322	0.349027	0.222681	0.575016	0.0398506	0.351248	0.0388931	0.403245	0.0598432	0.412225	0.340207	0.246935	0.793178	0.509137	0.595561	0.453542	0.382521	0.731146	-0.0301336	0.518787	0.580333	0.38376	0.454322	0.52763	0.588566	0.70055	0.666424	0.724459	0.251431	0.192502	0.0914723	0.654854	0.376888	0.0269197
UID379_CLU	0.396548	0.403036	0.645538	0.567108	0.731225	0.412454	0.0881837	0.59826	0.708482	0.720055	0.824019	0.697606	0.499199	0.535598	0.211578	0.666524	0.477845	0.432174	0.649763	0.138194	0.529091	0.344861	0.470729	0.297083	0.39657	0.543915	0.435924	0.791559	0.748443	0.584556	0.608973	0.315889	0.811801	0.294972	0.562071	0.718049	0.54515	0.720168	0.636657	0.419298	0.781971	0.650874	0.715002	0.281428	0.288491	0.158549	0.881608	0.527147	0.0729495
UID383_MBL2	0.321686	0.276494	0.511032	0.40065	0.459978	0.374409	0.207056	0.418138	0.100811	0.384619	0.349328	0.241007	0.355255	0.250871	0.359835	0.350535	0.450819	0.320958	0.530167	0.391692	0.304707	0.138047	0.0956493	0.171622	0.410922	0.550324	0.0787951	0.323692	0.213728	0.256367	0.46385	0.214992	0.283947	0.43856	0.306131	0.411585	0.473952	0.333163	0.241278	0.266995	0.282819	0.207731	0.257815	0.0199641	0.11704	0.00701384	0.312504	0.106825	-0.025928
UID384_CETP	0.403414	0.372776	0.552425	0.484276	0.675963	0.450426	0.0808951	0.58485	0.524899	0.523947	0.63488	0.441496	0.541767	0.480579	0.243684	0.649823	0.443324	0.423005	0.540565	0.120573	0.446377	0.348901	0.376276	0.391052	0.351319	0.461171	0.502126	0.581673	0.58346	0.554785	0.549562	0.151065	0.570797	0.37974	0.539539	0.577619	0.467591	0.62496	0.349576	0.273734	0.575246	0.446266	0.572488	0.149646	0.186141	0.128835	0.726669	0.426663	0.0756155
UID390_C6	0.488	0.335515	0.608793	0.587443	0.652507	0.489552	0.188946	0.530088	0.431833	0.728661	0.727266	0.715903	0.412997	0.577407	0.236192	0.624437	0.418494	0.47817	0.625878	0.168585	0.541741	0.318452	0.503626	0.262443	0.417291	0.50864	0.46028	0.865363	0.615346	0.566107	0.632353	0.346328	0.806477	0.222116	0.486872	0.709686	0.516379	0.604662	0.647128	0.529375	0.839727	0.714807	0.63999	0.381203	0.258439	0.121738	0.750887	0.512707	0.0823809
UID398_CPN1	0.347961	0.331289	0.482802	0.56371	0.560305	0.428545	0.257287	0.427583	0.156187	0.784635	0.553213	0.754448	0.32964	0.393845	0.229771	0.551795	0.344907	0.424202	0.574157	0.197854	0.379833	0.235812	0.396634	0.256899	0.30524	0.462287	0.284639	0.880671	0.461855	0.524805	0.602339	0.481336	0.82349	0.123979	0.398791	0.608702	0.498544	0.419766	0.573903	0.702557	0.870122	0.801801	0.537749	0.313889	0.187423	0.0577856	0.548463	0.465166	0.032823
UID405_LBP	0.0749003	0.0736573	0.117287	0.126852	-0.00505901	0.0153416	0.192913	0.0315217	-0.433084	0.303287	0.0573914	0.390851	0.044031	-0.0456362	0.0866647	0.131922	-0.0233231	0.19989	0.0996127	0.109591	0.0364408	-0.081592	0.109799	0.0242097	0.0386635	-0.0676203	0.00394393	0.325675	-0.130755	0.102392	0.0523633	0.341236	0.383198	-0.148947	0.0516435	0.0454968	0.0377015	-0.0917157	0.0353971	0.269969	0.441833	0.456499	-0.0566648	-0.0177728	-0.0368469	-0.0200555	-0.0639071	0.0683646	-0.0763467
UID408_ORM2	0.286285	0.152827	0.445087	0.466158	0.363107	0.323199	0.0573212	0.327042	0.289402	0.564893	0.492557	0.545894	0.298458	0.310021	0.0614639	0.504747	0.226319	0.369028	0.300226	0.100846	0.361011	0.275181	0.281209	0.230206	0.186065	0.440611	0.325115	0.719048	0.387206	0.386627	0.452239	0.177254	0.732749	0.151124	0.283049	0.47367	0.305544	0.405856	0.390828	0.500501	0.733694	0.744855	0.312534	0.36886	0.282736	0.217417	0.470174	0.405467	0.183064
UID409_ITIH2	0.379415	0.31891	0.571304	0.573544	0.674434	0.44111	0.242262	0.518806	0.704864	0.633527	0.707064	0.596157	0.454508	0.500315	0.155467	0.574402	0.484348	0.351308	0.653154	0.149421	0.491895	0.375759	0.522039	0.260563	0.476274	0.528712	0.494519	0.726073	0.717051	0.638996	0.610288	0.244774	0.692857	0.287658	0.549735	0.705017	0.503554	0.70283	0.66837	0.414429	0.663035	0.559758	0.750953	0.339541	0.297063	0.16354	0.840358	0.487477	0.0920962
UID410_ITIH1	0.391856	0.327602	0.637404	0.632501	0.720221	0.467706	0.255411	0.559631	0.636819	0.718398	0.716085	0.64398	0.494866	0.499171	0.199832	0.635274	0.521351	0.417333	0.717409	0.210323	0.529672	0.344175	0.5224	0.273744	0.494279	0.582554	0.477581	0.798769	0.704382	0.637067	0.652699	0.316138	0.744113	0.305565	0.574388	0.742086	0.560709	0.748297	0.655296	0.470076	0.732547	0.619941	0.744363	0.298143	0.256986	0.127958	0.848515	0.471335	0.0441201
UID411_PZP	0.380985	0.284978	0.561678	0.546458	0.482888	0.353424	0.182199	0.467551	0.268564	0.48287	0.447663	0.298023	0.404932	0.402238	0.265536	0.43521	0.509574	0.289069	0.601973	0.343629	0.40713	0.116583	0.148211	0.229098	0.355295	0.600137	0.173249	0.386524	0.349442	0.175115	0.481895	0.226488	0.347187	0.332614	0.435237	0.473445	0.557617	0.461133	0.273947	0.227734	0.333513	0.246314	0.282563	-0.00343894	0.0547797	-0.0366573	0.457029	0.24692	-0.0808014
UID412_C4BPB	0.392442	0.307604	0.531692	0.60376	0.524133	0.416257	0.306103	0.412034	0.270428	0.756611	0.602791	0.651507	0.247893	0.418681	0.12525	0.519497	0.367078	0.382924	0.570571	0.105863	0.429836	0.254576	0.44206	0.17839	0.370972	0.500596	0.323347	0.895003	0.520489	0.622604	0.638023	0.325865	0.725195	0.106888	0.400425	0.657311	0.500099	0.465351	0.583192	0.594286	0.808352	0.72102	0.628336	0.413245	0.239319	0.107006	0.608954	0.422737	0.0719538
UID416_CPN2	0.281927	0.324897	0.480239	0.494392	0.528102	0.412507	0.262985	0.393135	0.167985	0.741526	0.521699	0.716643	0.267144	0.351487	0.215324	0.479741	0.293165	0.399487	0.574001	0.117221	0.375472	0.264891	0.421227	0.224801	0.383341	0.474151	0.284249	0.851127	0.457862	0.552302	0.591849	0.445576	0.777896	0.085837	0.403154	0.580112	0.510548	0.364222	0.564588	0.68564	0.811509	0.744068	0.568695	0.348806	0.192076	0.0656901	0.541948	0.430465	0.0457882
UID417_PROZ	0.207437	0.34865	0.505419	0.44259	0.424816	0.288253	0.318476	0.324997	0.296494	0.590401	0.507431	0.591349	0.253268	0.206292	0.118014	0.425487	0.345337	0.287364	0.529042	0.045374	0.358059	0.199822	0.442468	0.198918	0.268505	0.276202	0.263037	0.64347	0.516586	0.491215	0.45355	0.293413	0.596376	-0.00698642	0.354466	0.520292	0.303707	0.416364	0.591872	0.399644	0.618836	0.49898	0.528268	0.120997	0.199914	0.0882436	0.574315	0.375956	0.0397089
UID418_	0.475159	0.312223	0.438237	0.416624	0.495576	0.382886	0.564439	0.455865	0.201604	0.344689	0.311213	0.205118	0.446405	0.49139	0.337472	0.453733	0.520042	0.300932	0.541274	0.282334	0.378483	0.424943	0.518723	0.345621	0.512413	0.22589	0.416926	0.383407	0.35815	0.536263	0.509086	0.235471	0.358402	0.433505	0.466813	0.543221	0.257277	0.221449	0.212876	0.327838	0.398517	0.202637	0.364644	0.214321	0.283862	0.23495	0.464004	0.330809	0.189719
UID419_FBLN1	0.235872	0.143996	0.266599	0.407895	0.375005	0.315973	0.243461	0.215728	0.141966	0.626087	0.337167	0.562012	0.240414	0.239811	0.114653	0.359419	0.320276	0.185408	0.411953	0.0643607	0.271557	0.21305	0.379201	0.191702	0.351982	0.304225	0.23554	0.682212	0.39112	0.500459	0.492334	0.33139	0.644744	0.0131125	0.343705	0.485243	0.296607	0.183635	0.471796	0.87214	0.627638	0.666263	0.592068	0.382715	0.244835	0.148788	0.431556	0.365841	0.115645
UID421_AZGP1	0.396952	0.291608	0.561249	0.598234	0.659342	0.345843	0.22833	0.527819	0.655908	0.688111	0.76374	0.653176	0.491122	0.495656	0.101956	0.601641	0.480565	0.351431	0.605309	0.0951232	0.491073	0.373442	0.501536	0.283744	0.421562	0.395543	0.567929	0.731483	0.722083	0.656372	0.555069	0.291582	0.770494	0.241255	0.589261	0.673895	0.444251	0.604825	0.48994	0.447168	0.739227	0.643575	0.687491	0.356352	0.336116	0.251516	0.852596	0.564072	0.156507
UID423_PON1	0.322439	0.207784	0.53105	0.566948	0.611537	0.405919	0.227375	0.533203	0.319773	0.684319	0.540709	0.547958	0.420796	0.344086	0.344739	0.56072	0.518674	0.359243	0.742306	0.301251	0.411577	0.130319	0.275237	0.242534	0.387445	0.446062	0.303898	0.613652	0.527409	0.427953	0.508297	0.427035	0.54801	0.258494	0.511903	0.616115	0.503791	0.618673	0.49597	0.388735	0.526201	0.419075	0.625973	-0.0419642	0.0463183	-0.0759023	0.666994	0.288512	-0.156523
UID425_CFP	0.466502	0.439339	0.563281	0.542983	0.75108	0.434872	0.188571	0.628116	0.521373	0.591304	0.684381	0.457578	0.502486	0.552828	0.261301	0.629839	0.48245	0.445772	0.674651	0.144001	0.492778	0.327566	0.448879	0.293616	0.466376	0.488781	0.464018	0.608129	0.629563	0.680446	0.636097	0.160043	0.577016	0.443244	0.66822	0.677951	0.534347	0.56331	0.437071	0.289872	0.596205	0.387436	0.690942	0.1993	0.227855	0.124698	0.82941	0.506368	0.0631965
UID429_SERPINA4	0.301087	0.211747	0.54363	0.606872	0.617543	0.38339	0.116645	0.465002	0.783933	0.53657	0.678417	0.460023	0.481657	0.41762	0.138924	0.553828	0.512219	0.312306	0.551778	0.172891	0.45552	0.371982	0.339327	0.330854	0.387586	0.562038	0.460531	0.584591	0.672242	0.513748	0.577261	0.114914	0.534909	0.298669	0.502386	0.607724	0.481395	0.705952	0.540281	0.373348	0.518674	0.441794	0.651345	0.22244	0.272082	0.167119	0.782519	0.438163	0.0741428
UID433_CDH5	0.193274	0.15712	0.249119	0.260867	0.381375	0.175555	0.184643	0.287541	0.183917	0.41892	0.318678	0.378473	0.229745	0.21449	0.109788	0.266361	0.231752	0.161099	0.403153	0.00614039	0.202787	0.143996	0.246731	0.124534	0.312073	0.265046	0.218863	0.446977	0.337265	0.357367	0.289123	0.183045	0.38105	0.115249	0.344044	0.372631	0.339482	0.278879	0.289368	0.360964	0.403897	0.301221	0.396489	0.148882	0.0780708	-0.00983696	0.41349	0.276296	-0.0261645
UID435_KRT9	0.130018	-0.0686337	0.0782993	0.04155	0.142341	0.108276	0.0466559	0.0893324	0.294535	0.00646315	0.15993	0.0633347	0.29702	0.158624	-0.070769	0.0595668	0.155542	0.139413	0.0101797	-0.0177837	0.229353	0.308124	-0.00136872	0.134553	0.139227	0.004642	0.322978	0.0541456	0.177619	0.290453	0.138926	-0.207018	0.139984	0.248932	0.0422093	0.164807	-0.0585088	0.0559736	-0.00839055	0.0997509	0.128218	0.139173	0.0520228	0.55413	0.791311	0.818961	0.154573	0.301643	0.775259
UID437_IGFALS	0.398253	0.279582	0.661885	0.554386	0.69077	0.452649	-0.0419082	0.57699	0.747609	0.562285	0.701388	0.42949	0.473086	0.494102	0.238115	0.637167	0.41782	0.425023	0.550488	0.185044	0.548365	0.30445	0.362633	0.299519	0.354183	0.576444	0.400915	0.605712	0.634081	0.391229	0.561739	0.135009	0.549276	0.394292	0.416034	0.663616	0.502567	0.857597	0.471937	0.209634	0.546343	0.405273	0.560918	0.233673	0.249271	0.134402	0.7835	0.419546	0.0521873
UID440_SERPINF1	0.363737	0.238794	0.414571	0.466085	0.477568	0.361401	0.179878	0.365736	0.469954	0.586411	0.659623	0.698999	0.363654	0.402039	0.0244365	0.508854	0.34603	0.274721	0.407304	0.0952204	0.398159	0.363962	0.463806	0.239835	0.27051	0.306935	0.475249	0.754651	0.557926	0.551123	0.466514	0.295787	0.833894	0.115563	0.449756	0.556582	0.26064	0.450016	0.563365	0.570035	0.793269	0.750509	0.56584	0.431934	0.355675	0.274041	0.683559	0.559884	0.199914
UID443_BTD	0.312849	0.227783	0.444832	0.387563	0.632657	0.217904	0.0933884	0.446545	0.648939	0.606809	0.725178	0.654566	0.426017	0.460769	0.0641814	0.451934	0.317206	0.310073	0.50874	0.0204383	0.483489	0.264524	0.353853	0.121719	0.417285	0.299496	0.483372	0.656055	0.605267	0.636725	0.386484	0.252868	0.691769	0.222914	0.439796	0.5628	0.398561	0.594692	0.453089	0.297781	0.676546	0.559214	0.65215	0.494152	0.352598	0.272018	0.768772	0.555313	0.226936
UID444_AFM	0.414779	0.343788	0.618267	0.542386	0.697801	0.466119	0.207055	0.538528	0.704697	0.572186	0.712852	0.474638	0.427032	0.525895	0.25313	0.552986	0.509403	0.37831	0.685463	0.140998	0.523393	0.348197	0.509261	0.272508	0.530537	0.53563	0.424631	0.63162	0.70491	0.562306	0.63332	0.19899	0.537202	0.299792	0.574613	0.686029	0.504537	0.684732	0.642591	0.340019	0.529328	0.345903	0.764077	0.258941	0.24987	0.104296	0.853772	0.445257	0.0290813
UID446_MASP1	0.295757	0.246876	0.511985	0.535783	0.504763	0.337166	0.132066	0.406939	0.392119	0.636138	0.558968	0.618136	0.329365	0.346123	0.254562	0.501711	0.338962	0.309586	0.538711	0.24471	0.401632	0.218898	0.317647	0.255645	0.289143	0.483531	0.224541	0.701358	0.546974	0.325103	0.481516	0.418145	0.7175	0.148748	0.387516	0.572039	0.392733	0.50741	0.611982	0.527954	0.670932	0.630512	0.544337	0.20358	0.225763	0.0843957	0.600348	0.380481	0.0299519
UID448_LUM	0.238574	0.345417	0.456801	0.436505	0.50689	0.312857	0.167819	0.380521	0.384512	0.673294	0.604362	0.676079	0.194094	0.305612	0.125731	0.41336	0.269174	0.236669	0.564252	0.062074	0.365427	0.142312	0.408559	0.118619	0.317984	0.429076	0.214359	0.752654	0.540786	0.514512	0.499053	0.395399	0.708714	0.0267323	0.422249	0.557877	0.466076	0.484618	0.648388	0.526555	0.675426	0.595664	0.732454	0.256113	0.122447	-0.00514927	0.674524	0.35719	-0.0281182
UID450_APOC4	0.230623	0.212223	0.35526	0.399946	0.266505	0.318407	0.142623	0.192384	0.209586	0.433139	0.438946	0.502699	0.166663	0.266437	0.0408765	0.301113	0.201568	0.171052	0.292616	0.114482	0.190737	0.190841	0.296532	0.130776	0.13704	0.428649	0.141151	0.60966	0.358508	0.341784	0.413879	0.13184	0.581972	0.0791733	0.166251	0.385351	0.316561	0.343743	0.717737	0.427438	0.593588	0.588337	0.423844	0.274483	0.189812	0.0773647	0.384529	0.261639	0.0569573
UID451_PLTP	0.0937402	0.194171	0.0547363	0.104487	0.105989	0.1106	0.098765	0.0530488	-0.113226	0.241362	0.15047	0.327783	-0.00838598	0.152504	0.0293464	0.1304	0.0326802	0.0190513	0.0688313	-0.0178893	0.0509272	0.0966433	0.274014	0.0126041	0.0301564	-0.0169708	0.0335165	0.316818	0.131419	0.156062	0.129046	0.289991	0.381803	-0.010783	0.121902	0.0907149	-0.0345139	-0.119567	0.204757	0.316243	0.396816	0.370935	0.238812	0.144944	0.0849612	0.0548711	0.151309	0.119333	-0.0247764
UID454_ACTB	0.10481	0.041081	0.113672	0.224327	0.0645161	0.120107	0.125801	0.110357	0.00322529	0.234347	0.0899677	0.330704	0.0806757	0.128558	0.0828144	0.140753	0.063834	0.144405	0.130159	0.0782941	0.0876535	0.155892	0.146386	0.141225	0.101095	0.0713426	0.101376	0.314767	0.119653	0.187293	0.234776	0.167529	0.368758	0.0592263	0.166759	0.216642	0.108699	-0.0258709	0.251902	0.343703	0.349474	0.397833	0.143062	0.233754	0.279811	0.222857	0.0827516	0.242736	0.176733
UID457_B2M	0.232647	0.188283	0.261334	0.333065	0.27472	0.232006	0.194272	0.230671	0.216807	0.402023	0.373262	0.537245	0.25146	0.308953	0.0511934	0.293102	0.199901	0.146278	0.292436	0.0244022	0.315943	0.246756	0.408315	0.200811	0.264564	0.0831818	0.314934	0.533179	0.368184	0.429653	0.346907	0.240557	0.600375	0.033488	0.38592	0.397656	0.186743	0.141216	0.449389	0.481918	0.58533	0.604506	0.409193	0.396915	0.381473	0.267583	0.432713	0.357956	0.207951
UID465_HBB	0.215929	0.12304	0.304934	0.284879	0.316404	0.132237	0.143092	0.250588	0.315015	0.351078	0.360763	0.307433	0.228805	0.251184	0.0162864	0.31768	0.185041	0.223669	0.26639	0.00642259	0.281159	0.196245	0.255998	0.179413	0.234153	0.265391	0.29021	0.410638	0.332052	0.358983	0.340925	0.102973	0.447159	0.244213	0.250524	0.421937	0.182908	0.293676	0.297949	0.273356	0.420816	0.351498	0.277349	0.353155	0.250058	0.218134	0.388481	0.328301	0.159305
UID467_HBA1;HBA2	0.251972	0.151009	0.350111	0.335437	0.371327	0.149536	0.155093	0.292884	0.335136	0.410037	0.404967	0.340711	0.250948	0.283286	0.0502222	0.368209	0.21315	0.261215	0.322872	0.025611	0.310419	0.192529	0.282703	0.181564	0.26	0.306061	0.298132	0.461528	0.372682	0.389558	0.375197	0.134205	0.483301	0.256319	0.284585	0.471623	0.238004	0.341558	0.31065	0.293143	0.46592	0.377123	0.315189	0.336791	0.252338	0.209679	0.437564	0.344055	0.14437
UID468_GPLD1	0.214584	0.302109	0.44127	0.443416	0.470548	0.337062	0.0349944	0.477904	0.573448	0.409319	0.588771	0.431969	0.39247	0.246834	0.171188	0.443554	0.464694	0.249288	0.494713	0.269741	0.263673	0.2426	0.223873	0.285041	0.246546	0.436474	0.223395	0.454022	0.454227	0.318234	0.408214	0.230602	0.500209	0.265027	0.568187	0.403064	0.375032	0.597915	0.435737	0.228996	0.440157	0.351169	0.592248	-0.100876	0.101135	-0.0238149	0.648605	0.274478	-0.093249
UID471_	0.50366	0.413254	0.653329	0.545653	0.782413	0.446108	0.372145	0.655269	0.323403	0.646903	0.532107	0.520005	0.602702	0.542337	0.486478	0.660862	0.557091	0.555621	0.811161	0.365003	0.572168	0.290929	0.454811	0.338031	0.626855	0.500213	0.458937	0.560021	0.456204	0.62661	0.668432	0.433243	0.516444	0.500388	0.561159	0.714581	0.639407	0.594446	0.315889	0.325614	0.544986	0.379315	0.469637	0.171151	0.213456	0.102523	0.620668	0.412895	0.0438773
UID477_CFHR3	0.260706	0.161508	0.496992	0.378443	0.463313	0.370775	0.17336	0.388986	0.271465	0.449225	0.462841	0.601812	0.429978	0.273796	0.335656	0.506096	0.40108	0.469985	0.431359	0.300423	0.443524	0.280052	0.325823	0.346257	0.366432	0.362766	0.441271	0.484126	0.270745	0.296246	0.451604	0.342205	0.576844	0.281699	0.294254	0.478304	0.335784	0.46649	0.296197	0.424351	0.571373	0.556273	0.194886	0.287967	0.224598	0.15191	0.403473	0.36318	0.0787414
UID478_CFHR1	0.0579621	0.239211	0.249143	0.17686	0.38578	0.259145	0.157082	0.258868	0.281404	0.320526	0.308667	0.508242	0.270651	0.233745	0.225058	0.308812	0.166234	0.358584	0.245748	0.2379	0.259829	0.338725	0.244385	0.292763	0.210236	0.354956	0.326111	0.407684	0.231852	0.279614	0.347378	0.40671	0.555091	0.244436	0.111601	0.336717	0.328342	0.286406	0.325519	0.451035	0.513976	0.554427	0.169937	0.307281	0.253158	0.223491	0.254607	0.356843	0.174116
UID479_ITIH3	0.177779	0.237189	0.246853	0.342318	0.222916	0.222261	0.311072	0.100915	-0.0680681	0.536501	0.314949	0.621921	0.0777075	0.196149	0.0527174	0.26491	0.163609	0.201826	0.291421	0.0348932	0.183414	0.146534	0.392595	0.0993019	0.209783	0.279655	0.115562	0.701418	0.212626	0.403265	0.397378	0.357113	0.685079	-0.078169	0.20284	0.369553	0.315452	0.113533	0.49106	0.635263	0.727571	0.777204	0.343039	0.301965	0.180441	0.0922812	0.251337	0.299253	0.0590389
UID482_LGALS3BP	0.176923	0.161033	0.217279	0.35083	0.0869138	0.0997875	0.307105	0.0809773	-0.310263	0.486312	0.116951	0.345953	-0.0892273	0.141199	0.100708	0.204596	0.066977	0.109571	0.233992	0.114731	0.1002	0.0431947	0.134804	0.0662024	0.0224274	0.149325	-0.0900328	0.514779	0.163701	0.126472	0.282253	0.304455	0.415771	-0.0598444	0.0173169	0.305835	0.19997	-0.0367132	0.311034	0.412196	0.50985	0.482903	0.181294	0.12506	0.0192889	-0.0329784	0.0766335	0.108453	-0.0947079
UID484_FGL1	-0.000544975	0.0486981	-0.0655843	0.0261879	-0.089906	0.0495207	0.16565	-0.134741	-0.354521	0.193392	0.00510471	0.352314	-0.0401259	0.0208998	0.00805351	-0.023098	0.00612725	-0.0619957	0.0140494	-0.0380254	-0.03989	-0.0591589	0.116925	-0.0113965	-0.00521439	-0.127886	0.0100072	0.248571	-0.043462	0.0466325	-0.00921887	0.302102	0.340289	-0.234434	-0.0126527	-0.0131662	-0.0921361	-0.170285	0.139047	0.354141	0.315712	0.423599	0.0243879	0.0434392	0.00581192	-0.0183166	-0.0650256	0.164684	-0.0361169
UID486_EFEMP1	0.35764	0.258706	0.36138	0.412284	0.443684	0.269427	0.289722	0.285405	0.205738	0.619677	0.518479	0.616524	0.2701	0.418089	0.0700527	0.364289	0.301235	0.17552	0.47334	-0.0478538	0.351896	0.190154	0.44639	0.0759708	0.412674	0.270604	0.353098	0.692438	0.465939	0.627838	0.466592	0.269448	0.658134	0.0384281	0.447	0.508484	0.360284	0.243882	0.455778	0.587751	0.683235	0.632324	0.608546	0.456487	0.263192	0.162261	0.567132	0.458428	0.137503
UID489_APOF	0.302822	0.167323	0.442888	0.513278	0.525471	0.308851	0.218678	0.401137	0.367095	0.567035	0.627556	0.567695	0.445782	0.398991	0.143983	0.484398	0.468221	0.299429	0.456162	0.0950358	0.330391	0.368316	0.342673	0.247519	0.384589	0.346187	0.424028	0.591076	0.495148	0.519182	0.45594	0.254303	0.706968	0.314519	0.42821	0.505297	0.289631	0.384323	0.491692	0.424161	0.695666	0.608256	0.596041	0.390591	0.282675	0.211192	0.596253	0.504754	0.166289
UID495_HABP2	0.412413	0.349879	0.622641	0.631628	0.687172	0.375475	0.194923	0.504401	0.396401	0.844239	0.717439	0.785991	0.437616	0.506245	0.192007	0.624775	0.412747	0.418914	0.658644	0.133033	0.512564	0.194735	0.439275	0.226708	0.38322	0.487702	0.365822	0.864376	0.630266	0.581002	0.597251	0.406022	0.862019	0.20112	0.474985	0.720611	0.558964	0.600945	0.57258	0.537417	0.882921	0.776536	0.617472	0.305583	0.259243	0.155498	0.753446	0.519963	0.0595268
UID501_FCN2	0.285331	0.238928	0.229653	0.202279	0.326823	0.3036	0.0938899	0.297098	0.294082	0.283045	0.379253	0.313163	0.197793	0.400037	0.096031	0.32203	0.116732	0.243054	0.195162	0.0356873	0.279398	0.365093	0.393327	0.234357	0.0940059	0.146255	0.403784	0.388431	0.376518	0.263162	0.262697	0.141181	0.452457	0.161688	0.245161	0.330039	0.151111	0.201416	0.295098	0.160906	0.443967	0.374149	0.21877	0.393572	0.216799	0.19147	0.407861	0.351327	0.145612
UID502_TGFBI	0.354871	0.344595	0.543906	0.629189	0.453952	0.376474	0.355036	0.451798	-0.0219658	0.679261	0.399542	0.539813	0.282276	0.274777	0.299782	0.538228	0.372476	0.353858	0.660252	0.37299	0.302134	0.0989923	0.393513	0.244158	0.278506	0.410089	0.0921841	0.67551	0.360534	0.293323	0.5292	0.509525	0.570101	0.0885201	0.508224	0.536041	0.506152	0.338425	0.427339	0.504828	0.618796	0.455273	0.449925	-0.127798	-0.0156089	-0.152142	0.469526	0.256747	-0.220587
UID503_ADIPOQ	0.14679	0.0238989	0.232309	0.27549	0.458427	0.189528	0.00105853	0.274638	0.48064	0.424277	0.448046	0.381599	0.296953	0.316005	0.0182058	0.304423	0.209882	0.20405	0.299157	-0.0785621	0.436886	0.267624	0.221424	0.114839	0.340372	0.256357	0.413663	0.481697	0.486121	0.422505	0.315347	0.0699236	0.462059	0.12925	0.30154	0.40346	0.205599	0.292113	0.313141	0.420228	0.441545	0.425445	0.56824	0.503186	0.329156	0.244681	0.565059	0.379533	0.252407
UID504_ECM1	0.516398	0.371837	0.651545	0.625376	0.784504	0.478268	0.102913	0.626481	0.58285	0.765509	0.799401	0.616121	0.511281	0.594115	0.284441	0.718136	0.510724	0.426005	0.706844	0.1043	0.568447	0.321687	0.495762	0.311915	0.484682	0.547677	0.503158	0.7961	0.712446	0.616687	0.649672	0.335124	0.733276	0.315676	0.603491	0.725172	0.565085	0.663181	0.538384	0.495117	0.745681	0.580169	0.784292	0.269233	0.160253	0.0456373	0.890865	0.520843	-0.0180287
UID509_PI16	0.301754	0.116049	0.297149	0.336303	0.442467	0.30996	0.0627204	0.377654	0.530142	0.398743	0.473632	0.373209	0.327492	0.34011	0.0755064	0.35595	0.355123	0.244385	0.376895	0.138678	0.376084	0.353338	0.230163	0.16183	0.29305	0.349003	0.438384	0.437075	0.499595	0.419027	0.416227	0.101523	0.491075	0.212971	0.435542	0.423257	0.250939	0.380054	0.318966	0.38611	0.406354	0.402687	0.532957	0.376394	0.29859	0.23101	0.56839	0.481907	0.222345
UID520_PRG4	0.268236	0.355675	0.433044	0.444324	0.437422	0.325408	0.108734	0.378398	0.141769	0.705112	0.514944	0.758991	0.174785	0.338138	0.149453	0.446717	0.18685	0.354236	0.469444	0.127989	0.339425	0.0669748	0.292792	0.131471	0.104776	0.32357	0.164777	0.775847	0.427049	0.366682	0.458377	0.474014	0.774812	0.0183566	0.300146	0.513438	0.422903	0.402669	0.568218	0.454376	0.771632	0.719479	0.427997	0.188332	0.128535	0.0252459	0.491704	0.367563	-0.00940053
UID522_CPB2	0.163166	0.191533	0.337786	0.329641	0.42635	0.214781	0.13273	0.288447	0.576033	0.47231	0.618797	0.58754	0.299651	0.305084	-0.0550876	0.35733	0.240953	0.233097	0.324403	0.018219	0.358478	0.315318	0.336146	0.174133	0.254498	0.329632	0.478203	0.646254	0.572864	0.542835	0.364331	0.178599	0.698829	0.156806	0.264804	0.477952	0.25692	0.475331	0.541356	0.419485	0.691215	0.676844	0.498129	0.509424	0.382748	0.331225	0.601535	0.514937	0.260741
UID523_CNDP1	0.289741	-0.0235413	0.360205	0.347904	0.436975	0.342761	0.113039	0.289315	0.451889	0.39164	0.358934	0.283798	0.350203	0.333673	0.186268	0.361824	0.288581	0.28719	0.373817	0.164444	0.367976	0.336035	0.231033	0.24385	0.348705	0.408805	0.327658	0.486836	0.449686	0.408136	0.441801	0.0280131	0.366772	0.211492	0.141306	0.498365	0.265183	0.470916	0.551421	0.464017	0.384337	0.370917	0.520485	0.414955	0.311608	0.213811	0.482804	0.377235	0.22926
UID524_PGLYRP2	0.441271	0.301144	0.586416	0.526482	0.71164	0.449656	0.183013	0.569951	0.687772	0.554141	0.723353	0.546792	0.500351	0.554026	0.210461	0.578075	0.452282	0.398894	0.644802	0.147261	0.534796	0.373825	0.520469	0.247437	0.459373	0.489459	0.532601	0.650076	0.705357	0.603653	0.575441	0.220998	0.617656	0.301298	0.512906	0.683056	0.471605	0.678058	0.643762	0.354584	0.600868	0.439074	0.721013	0.338307	0.295163	0.173275	0.84861	0.52459	0.155209
UID527_CFHR5	0.249827	0.285499	0.459029	0.426819	0.491627	0.272162	0.10613	0.464037	0.199947	0.677949	0.533336	0.69956	0.365215	0.254509	0.208509	0.586876	0.32346	0.414329	0.466761	0.23692	0.320004	0.155629	0.366392	0.23709	0.228172	0.321581	0.285224	0.653298	0.335526	0.421048	0.423063	0.504022	0.786488	0.232496	0.444627	0.48792	0.363178	0.426776	0.302672	0.425341	0.743913	0.679391	0.417566	0.0894353	0.100599	0.0893233	0.509439	0.372241	-0.0362734
UID533_C1RL	0.455091	0.379323	0.662707	0.582801	0.66477	0.430394	0.176309	0.570581	0.421179	0.743604	0.725517	0.749335	0.491192	0.533079	0.224298	0.667793	0.428365	0.497225	0.617289	0.211306	0.55591	0.354366	0.480935	0.314179	0.401531	0.452578	0.40696	0.826676	0.594974	0.536908	0.604668	0.37824	0.85158	0.284466	0.488216	0.732355	0.493573	0.564582	0.597787	0.506982	0.862909	0.719104	0.607666	0.3521	0.345844	0.211383	0.763541	0.529775	0.136413
UID534_FETUB	0.346474	0.264114	0.445593	0.494969	0.459636	0.430854	0.22281	0.34584	0.364618	0.537613	0.544881	0.489163	0.287855	0.43788	0.117062	0.410443	0.34686	0.289835	0.475531	0.128638	0.386303	0.261883	0.355342	0.16834	0.29069	0.478516	0.363884	0.653192	0.500645	0.502643	0.573801	0.139763	0.573698	0.191506	0.333192	0.55113	0.437314	0.425974	0.581924	0.451279	0.603559	0.565918	0.537407	0.359519	0.219997	0.111041	0.537039	0.425691	0.085276
UID538_FCGBP	0.103417	-0.00688816	-0.124025	0.0233459	0.0167663	0.0407474	0.260008	0.0119632	-0.119575	0.0226125	-0.0636489	0.00111508	0.126844	0.168418	0.0682555	-0.0294446	0.121132	-0.0748181	-0.0149737	0.0749015	0.0282273	0.310946	0.0465936	0.189953	0.136104	-0.171774	0.191459	0.0297651	0.029103	0.115185	0.0753379	0.0770619	0.110636	0.119115	0.137471	0.004618	-0.141231	-0.316262	-0.0638717	0.305662	0.123008	0.151036	0.042059	0.271593	0.267178	0.26073	-0.0112308	0.144809	0.214429
Feveronsampleday_UIDFEVER	-0.100585	-0.168114	-0.288218	-0.151744	-0.340479	-0.205893	0.0227458	-0.28145	-0.399822	-0.0199911	-0.211874	0.140095	-0.264764	-0.249653	-0.191883	-0.203846	-0.291681	-0.168587	-0.244773	-0.0968074	-0.247449	-0.19818	-0.0969648	-0.158512	-0.247449	-0.301598	-0.167957	-0.0199911	-0.274681	-0.159457	-0.249495	0.0717791	0.0725662	-0.304904	-0.19267	-0.228402	-0.239579	-0.275783	-0.0643808	0.0550936	0.0476953	0.164179	-0.216597	-0.0259727	-0.0572974	-0.0273894	-0.309941	-0.00991686	-0.0129077
Feversubcategory_UIDfevertype	-0.198053	-0.20605	-0.349082	-0.201933	-0.406989	-0.265771	-0.112973	-0.369979	-0.426412	-0.116544	-0.338831	0.00581223	-0.40649	-0.282824	-0.211514	-0.377179	-0.41966	-0.215557	-0.348509	-0.150094	-0.28508	-0.404586	-0.20594	-0.326808	-0.351032	-0.364165	-0.313556	-0.105895	-0.289491	-0.23722	-0.30578	0.0456719	-0.103463	-0.431712	-0.389923	-0.269924	-0.26124	-0.300715	-0.0782071	-0.0258498	-0.0864577	0.0499153	-0.285954	-0.0569353	-0.0462125	-0.00558541	-0.427712	-0.150519	0.0295772
Focus	-0.204181	-0.167525	-0.345818	-0.216411	-0.34054	-0.22834	-0.128354	-0.370929	-0.397498	0.0101184	-0.308172	0.0892437	-0.369034	-0.274468	-0.208201	-0.344902	-0.370621	-0.202939	-0.285824	-0.187109	-0.268518	-0.464758	-0.263715	-0.358234	-0.332044	-0.231964	-0.313276	-0.00583725	-0.245045	-0.0916952	-0.232749	0.0677907	6,92128617341868e-05	-0.376391	-0.396935	-0.197077	-0.167338	-0.21044	-0.0441797	0.109638	-6.6255e-05	0.161733	-0.237071	0.0346508	0.00599667	0.0470718	-0.39654	-0.0962955	0.112367
HNE_UIDHNE	0.115234	0.0199136	0.10481	0.146196	0.0985149	0.0820572	0.0243341	0.120834	-0.0976604	0.0994484	-0.00853605	0.113157	0.19636	0.160986	0.0789051	0.13799	0.0587839	0.15536	0.11739	0.0842696	0.139586	0.011168	0.146285	0.154121	0.0489218	-0.0919162	0.195544	0.0950714	0.0344455	0.137518	0.056789	0.0857807	0.12306	0.0649293	0.15673	0.104153	0.0669261	-0.0854156	-0.0656251	0.0384006	0.162574	0.181601	-0.0963558	0.0961475	0.0852992	0.0547027	0.0627028	0.167719	0.0459566
Nucleosomes_UIDNucleosomes	-0.115327	-0.0122885	-0.169061	-0.0750044	-0.214286	-0.116985	0.0223171	-0.170853	-0.283215	0.00329301	-0.139487	0.128784	-0.206205	-0.0428491	-0.100463	-0.214262	-0.260042	-0.102134	-0.0904054	-0.0871963	-0.124426	-0.108011	-0.0815979	-0.10206	-0.0736467	-0.18481	-0.127292	0.109813	-0.167091	-0.0175093	-0.151018	0.0854822	0.138898	-0.225542	-0.081086	-0.113643	-0.0526503	-0.245043	0.0317189	0.0836745	0.128049	0.248427	-0.112235	0.0674262	0.00372719	-0.015679	-0.17845	-0.00300531	0.0363461
CRP_UIDCRP	-0.139294	-0.120142	-0.223895	-0.201687	-0.339928	-0.178089	0.0706623	-0.289897	-0.691042	-0.0328957	-0.292803	0.0868382	-0.250774	-0.294453	-0.077601	-0.22145	-0.276893	-0.0856968	-0.230922	-0.0242832	-0.210574	-0.221773	-0.110011	-0.138952	-0.156847	-0.293333	-0.247221	-0.00396937	-0.443285	-0.192853	-0.222688	0.177047	0.0229353	-0.321501	-0.263257	-0.273951	-0.212212	-0.405789	-0.195899	0.152381	0.093062	0.159482	-0.306758	-0.0554306	-0.154221	-0.0958006	-0.442778	-0.147741	-0.0690465
MRP8_UIDMRP8	0.0296493	0.264868	0.0944666	0.0929838	0.0353471	0.0765225	0.117228	0.0831953	-0.248047	0.0681843	-0.0737761	-0.016803	-0.00208628	0.147592	0.203947	0.0702854	0.078543	0.0880864	0.180941	0.234665	-0.0406504	-0.132667	0.0825209	0.0640461	0.00129162	0.164224	-0.267605	0.0738987	-0.0738729	-0.0813386	0.0937257	0.252878	0.0509101	0.0152515	0.124189	0.0282873	0.255495	-0.15066	0.12473	0.071987	0.0711356	0.00922739	-0.144563	-0.297559	-0.143951	-0.161991	-0.0884837	-0.0709542	-0.15697
IL8_UIDIL8	-0.16362	-0.0843805	-0.227876	-0.154127	-0.269579	-0.258748	0.147422	-0.296713	-0.462481	0.0412738	-0.277216	0.109142	-0.272369	-0.204825	-0.16129	-0.324887	-0.288941	-0.211252	-0.0856629	-0.121754	-0.222189	-0.338477	-0.135188	-0.255613	-0.0480263	-0.288672	-0.289075	-0.0195734	-0.229165	-0.117611	-0.24153	0.275771	-0.0321498	-0.437044	-0.165583	-0.236892	-0.0750193	-0.211967	-0.124327	0.0743041	-0.00283645	0.0528661	-0.203612	-0.0977821	-0.130107	-0.112327	-0.309653	-0.152055	-0.115653
[truncated: 185 more columns]
