# Supplementary material for: Plasma Profiling of Acute Myeloid Leukemia With Fever‐ and Infection‐Related Complications During Chemotherapy‐Induced Neutropenia
Source: Cancer Rep (Hoboken). 2024 Oct 23;7(10):e70024. doi: 10.1002/cnr2.70024 (PMC11498059; doi:10.1002/cnr2.70024)
Supplement: Supplementary file 9 — Table S8: Significantly expressed proteins resulting from the comparison of fever and non‐fever samples, utilized in Figure 2D. [file CNR2-7-e70024-s008.xlsx]

## Sheet: Statstical analysis
Significantly expressed proteins resulting from the comparison of fever and non-fever samples, utilized in Figure 2D.
Genes	UID	significantN/Y(UP/Down)	logFC	AveExpr	t	P.Value	adj.P.Val	BH
IGLV4-69	UID3	0	-0.414872	25.5466	-1.27293	0.204379	0.30388	-6.1836
IGLV8-61	UID4	0	-0.315102	24.725	-1.52872	0.127764	0.217103	-5.82986
IGLV3-10	UID9	-1	-0.491672	27.6713	-3.69809	0.000274064	0.00176967	-0.380208
IGLV3-9	UID10	0	-0.322185	24.0042	-2.16332	0.031589	0.0693118	-4.68128
IGKV2-24;IGKV2D-24	UID12	-1	-0.713216	26.9096	-4.14944	4.75544e-05	0.000537364	1.26781
IGKV1-27	UID13	0	-0.231809	26.7451	-1.13078	0.259371	0.373362	-6.35266
IGHV1OR15-1	UID17	0	-0.0341905	25.7806	-0.119411	0.905058	0.942595	-6.98057
IGLV5-45	UID21	-1	-0.576005	22.4414	-3.67749	0.000295769	0.00185677	-0.451464
TTR	UID22	-1	-0.688732	29.9975	-5.22223	4.07398e-07	1.1509e-05	5.81436
GPX3	UID30	0	-0.0376769	25.9513	-0.311746	0.755527	0.828879	-6.93928
SAA2-SAA4;SAA4	UID31	-1	-0.334126	28.4909	-2.55748	0.0112126	0.0287959	-3.77762
F5	UID32	0	0.243306	25.405	2.13069	0.034219	0.0729575	-4.74963
IGHV3-49	UID35	-1	-0.53402	26.0532	-3.99341	8.86648e-05	0.000770701	0.679515
IGKV6D-21	UID38	-1	-0.600138	24.6037	-2.62182	0.00935371	0.0256176	-3.61657
IGHV6-1	UID42	-1	-0.880307	25.4343	-2.91802	0.00388636	0.0121989	-2.82701
IGHV3-15	UID43	-1	-0.306211	28.9908	-2.39822	0.0173054	0.0411687	-4.16
IGHV2-26	UID45	-1	-1.22146	24.181	-5.25754	3.43647e-07	1.10949e-05	5.97815
IGHV3-74	UID47	0	-0.328673	26.2424	-1.54026	0.124928	0.215524	-5.81241
IGLL5;IGLC1	UID50	-1	-0.485273	30.7052	-3.27779	0.00121496	0.00560369	-1.76349
IGHV4-28	UID62	0	-0.0720243	25.6354	-0.323263	0.746801	0.827339	-6.93564
IGHV3-35	UID63	-1	-0.634354	25.1563	-2.75163	0.00642182	0.0190965	-3.28024
IGHV5-51	UID65	-1	-0.391246	25.934	-2.45954	0.0146788	0.0352923	-4.01552
	UID67	0	-0.464745	24.8298	-1.64946	0.100474	0.183122	-5.64092
IGKV1-6	UID70	-1	-0.446832	27.3751	-2.35049	0.0196287	0.0457327	-4.27005
	UID75	-1	-0.690542	28.9997	-3.79702	0.000189197	0.00125761	-0.0331509
	UID78	-1	-0.679171	26.1435	-4.496	1.11742e-05	0.00019426	2.64267
	UID82	0	-0.256831	26.3421	-2.2249	0.0270981	0.0612417	-4.54957
PROS1	UID86	0	-0.0117167	27.5886	-0.119687	0.904839	0.942595	-6.98054
SEPP1	UID88	-1	-0.494523	24.436	-2.89507	0.00417068	0.012912	-2.89098
IGHG4	UID92	-1	-0.451723	30.8027	-2.53339	0.0119896	0.0301072	-3.83696
	UID93	-1	-0.335963	30.2975	-3.36239	0.000910482	0.00456559	-1.49711
CFHR2	UID95	0	0.134865	24.4398	0.733319	0.464141	0.57635	-6.72016
C1R	UID96	0	0.0633699	27.0307	0.738105	0.461233	0.575905	-6.71666
IGHV3-72	UID98	-1	-0.405424	28.8762	-4.43353	1,46020443540921e-05	0.000220004	2.388
IGHG3	UID99	-1	-0.362512	30.1847	-2.62865	0.00917368	0.0256176	-3.59926
IGKV2D-28	UID104	-1	-0.350479	29.4443	-2.997	0.00303788	0.0107275	-2.60324
IGKV2D-29;IGKV2D-26	UID105	-1	-0.856231	26.5556	-3.24444	0.00135919	0.00602306	-1.86682
IGFBP3	UID108	-1	-0.39643	23.3632	-2.73681	0.00670834	0.0196894	-3.31942
APOC3	UID109	0	-0.0415572	29.0282	-0.316398	0.751999	0.828879	-6.93782
FBLN1	UID110	0	0.168308	25.3547	1.34714	0.179315	0.279484	-6.08751
CFB	UID111	0	0.029324	29.7481	0.323504	0.74662	0.827339	-6.93556
ITIH4	UID113	0	0.166891	28.9758	2.08732	0.0380045	0.0795279	-4.83892
APOD	UID115	-1	-0.26291	28.3882	-2.61978	0.00940824	0.0256176	-3.62175
	UID123	0	-0.0300281	28.601	-0.361261	0.71825	0.807584	-6.92269
KRT14	UID125	0	-0.211648	22.6176	-0.697249	0.48638	0.598526	-6.7458
KRT6A	UID126	0	0.127001	23.0031	0.388358	0.698125	0.79685	-6.91258
ALB	UID132	-1	-0.346093	35.3334	-4.04707	7,17156377802188e-05	0.000684518	0.879617
	UID133	0	-0.0664069	22.3677	-0.429539	0.667949	0.767669	-6.89582
KRT10	UID138	0	0.0920338	23.1654	0.236248	0.813459	0.86736	-6.95988
KRT2	UID144	0	-0.318153	22.2368	-0.867686	0.386507	0.507852	-6.61333
	UID152	0	-0.434065	25.4445	-1.6429	0.101826	0.184101	-5.65154
C1QB	UID167	0	-0.106066	27.2931	-1.36762	0.172819	0.27123	-6.06005
HGFAC	UID168	-1	-0.386361	23.7207	-3.04488	0.00261012	0.0095143	-2.46493
GC	UID169	0	-0.146172	30.7437	-1.53446	0.126346	0.216319	-5.82119
PROC	UID171	-1	-0.402266	23.5521	-2.96062	0.00340501	0.0114855	-2.707
CFI	UID174	0	-0.138216	27.3971	-1.30224	0.194188	0.295156	-6.14628
SERPINA10	UID184	1	0.279252	24.8615	3.35645	0.000929279	0.00456559	-1.51601
MST1	UID187	0	0.31938	26.6508	1.31387	0.190253	0.292498	-6.13126
FCGR3A	UID192	0	0.229551	23.6399	1.47958	0.140408	0.232094	-5.90273
KLKB1	UID194	-1	-0.264177	26.9585	-2.84842	0.00480805	0.0144883	-3.01959
SHBG	UID201	-1	-0.532829	24.1759	-3.22689	0.00144131	0.00626414	-1.9208
APOC4-APOC2;APOC2	UID205	0	0.0853528	28.1327	0.578073	0.563803	0.670629	-6.82136
CFD	UID206	0	-0.136378	24.8073	-1.03185	0.303269	0.415387	-6.45866
APOC1	UID207	0	-0.191808	28.4949	-1.71224	0.088255	0.16484	-5.53714
MASP2	UID209	0	0.17524	22.5223	1.77122	0.0779017	0.149202	-5.4362
QSOX1	UID210	0	0.0432955	23.1261	0.450194	0.653012	0.760725	-6.88677
APOL1	UID211	0	-0.245831	27.8447	-2.1934	0.0293205	0.0649651	-4.61738
CD5L	UID213	-1	-0.673299	27.1473	-3.90559	0.00012489	0.000940834	0.356962
FCN3	UID216	0	-0.00799471	26.0757	-0.0675716	0.946188	0.966585	-6.9854
ATRN	UID217	-1	-0.314548	24.9389	-2.62656	0.00922855	0.0256176	-3.60457
APOM	UID218	-1	-0.382096	26.1613	-3.43947	0.000696552	0.00383953	-1.24906
CP	UID223	0	-0.0777581	30.8212	-0.887035	0.376024	0.496967	-6.59648
F13A1	UID224	0	-0.0822671	24.9299	-0.757614	0.449488	0.567511	-6.70217
F2	UID226	0	-0.161013	29.606	-1.7768	0.0769755	0.148688	-5.42648
HP	UID227	0	0.0329148	33.7074	0.281042	0.778941	0.846349	-6.94834
HPR	UID228	-1	-0.352364	27.548	-2.98248	0.00317984	0.011056	-2.6448
F9	UID229	0	-0.0324085	24.4008	-0.372683	0.709741	0.802008	-6.91852
F10	UID230	0	0.00284579	24.8858	0.0297701	0.976277	0.988929	-6.98723
PLG	UID231	-1	-0.305487	29.0429	-2.68708	0.00775592	0.0221878	-3.4494
F12	UID232	-1	-0.390745	26.7244	-3.34293	0.000973422	0.0045832	-1.55891
SERPINC1	UID235	0	-0.098891	29.3961	-1.28906	0.198725	0.299413	-6.16317
SERPINA1	UID236	1	0.178367	33.5215	2.34046	0.0201503	0.0464692	-4.29291
SERPINA3	UID237	1	0.393456	30.8776	4.16354	4.49116e-05	0.000534212	1.32191
AGT	UID238	0	-0.0607577	28.1377	-0.671301	0.50273	0.614145	-6.76345
A2M	UID239	0	-0.0957863	32.2736	-1.0391	0.299891	0.413265	-6.45121
C3	UID240	0	-0.131936	31.1188	-1.54552	0.123651	0.215524	-5.80442
C5	UID241	0	-0.0395113	28.7183	-0.47519	0.635121	0.74759	-6.87526
CST3	UID242	0	0.225961	23.4043	1.41922	0.157243	0.248511	-5.98906
KNG1	UID243	0	-0.0728226	29.5173	-0.827087	0.409079	0.527541	-6.64749
IGJ;JCHAIN	UID245	-1	-0.501443	29.1902	-3.2034	0.00155847	0.00664553	-1.99266
	UID246	-1	-0.710544	26.1677	-2.93907	0.00364127	0.0117561	-2.76792
	UID247	-1	-0.350972	26.2862	-2.58594	0.0103531	0.0268942	-3.70685
IGKV1-5	UID249	0	-0.241349	28.3358	-1.75289	0.0810069	0.152563	-5.46793
	UID250	-1	-0.380675	29.5928	-3.15587	0.00182293	0.00749058	-2.13656
	UID251	-1	-0.446908	29.9241	-3.98261	9.25108e-05	0.00077435	0.639495
	UID253	-1	-0.526523	27.9257	-4.00179	8.57885e-05	0.000770701	0.710603
	UID254	0	-0.264829	27.1112	-1.83159	0.0683581	0.135517	-5.32946
	UID255	-1	-0.532537	25.9936	-3.45832	0.000651933	0.00377787	-1.18765
	UID256	0	-0.346037	27.6921	-1.44642	0.149476	0.237899	-5.9506
	UID257	0	-0.269359	27.0438	-1.54053	0.124861	0.215524	-5.812
	UID259	-1	-0.569433	26.7486	-3.58883	0.000409052	0.00243278	-0.754125
	UID268	-1	-0.425426	28.7461	-3.38247	0.00084951	0.00446487	-1.43299
	UID269	-1	-0.426686	27.9931	-4.22009	3.56529e-05	0.000447642	1.54049
	UID270	0	-0.366806	26.0923	-2.0143	0.0451897	0.0936961	-4.9853
PIGR	UID272	1	1.01271	23.1619	4.10932	5.59138e-05	0.000574388	1.11469
IGKC	UID273	-1	-0.39151	34.3197	-4.12523	5.24435e-05	0.000564392	1.17526
IGHG1	UID274	-1	-0.318475	33.7859	-3.14921	0.00186313	0.00751907	-2.15656
IGHG2	UID275	-1	-0.375078	33.0255	-3.34883	0.000953914	0.0045832	-1.5402
IGHM	UID276	-1	-0.539389	30.3584	-3.39545	0.00081214	0.00437008	-1.39134
IGHA1	UID277	-1	-0.429407	32.9723	-3.04611	0.00259993	0.0095143	-2.46136
IGHD	UID279	-1	-0.654827	24.4387	-2.37959	0.0181816	0.0428026	-4.2032
APOA1	UID282	-1	-0.312328	32.5288	-2.88166	0.00434548	0.0132713	-2.92815
APOE	UID283	0	0.172373	28.5928	1.4734	0.142065	0.232094	-5.91173
APOA2	UID284	-1	-0.415021	30.9607	-3.44185	0.00069076	0.00383953	-1.24132
FGA	UID285	1	0.250707	32.6968	2.58605	0.0103499	0.0268942	-3.70658
FGB	UID286	0	0.172115	32.367	1.82192	0.0698187	0.136342	-5.34679
FGG	UID287	0	0.167381	32.5197	1.92742	0.0552089	0.112407	-5.15289
CRP	UID288	1	1.5001	28.4829	5.94317	1.07787e-08	8.11995e-07	9.32263
APCS	UID289	0	0.101974	27.9337	1.15858	0.247875	0.359101	-6.32115
C1QA	UID290	0	-0.154557	26.0817	-1.76029	0.0797418	0.151442	-5.45516
C1QC	UID291	0	-0.0936881	27.0639	-1.16905	0.243642	0.355245	-6.30909
C9	UID292	0	0.119498	28.0269	1.30105	0.194594	0.295156	-6.14781
APOH	UID293	-1	-0.293614	29.8978	-2.50557	0.0129462	0.0318027	-3.90481
LRG1	UID294	1	0.568202	29.551	5.42495	1.5168e-07	6.85592e-06	6.7662
FN1	UID295	0	-0.182816	28.7729	-1.6884	0.0927443	0.171805	-5.57699
RBP4	UID296	-1	-0.494309	27.4753	-3.9488	0.000105594	0.000852295	0.514896
AMBP	UID297	-1	-0.229526	28.4286	-2.45953	0.0146791	0.0352923	-4.01554
ORM1	UID298	0	0.119067	32.3053	1.23939	0.216514	0.319817	-6.22526
AHSG	UID299	-1	-0.343188	29.8356	-3.36526	0.000901516	0.00456559	-1.48796
TF	UID300	-1	-0.405894	32.3941	-4.26647	2.94498e-05	0.000391509	1.72167
HPX	UID301	0	-0.147762	32.0617	-1.46528	0.144264	0.232094	-5.9235
F11	UID305	0	-0.122123	23.8446	-1.18306	0.238055	0.349354	-6.29278
C4BPA	UID306	0	0.0191974	28.8606	0.185025	0.853379	0.905463	-6.97062
VTN	UID307	0	-0.058607	29.4737	-0.752101	0.45279	0.568503	-6.7063
APOB	UID311	0	0.0455879	29.5752	0.546559	0.585233	0.692475	-6.83899
LCAT	UID313	-1	-0.375232	24.1578	-3.06195	0.00247155	0.00939456	-2.41513
HRG	UID314	0	-0.199359	28.6602	-1.61923	0.106824	0.191605	-5.68954
A1BG	UID315	0	-0.101353	30.1252	-1.11074	0.267886	0.383179	-6.37491
KRT1	UID317	0	-0.235679	25.2566	-0.644956	0.519624	0.627995	-6.78069
VWF	UID318	0	0.118252	25.3397	1.057	0.291665	0.406891	-6.43262
	UID320	0	-0.380378	25.0421	-2.09976	0.0368836	0.0779037	-4.81349
IGKV3D-11	UID321	-1	-0.629391	28.0994	-3.25395	0.00131654	0.00595075	-1.83747
SERPINA5	UID327	-1	-0.603653	23.6951	-3.81441	0.000177125	0.00121304	0.0287015
SERPING1	UID328	0	0.00859184	29.8626	0.0904754	0.927991	0.957653	-6.9836
F13B	UID329	0	-0.149382	25.0125	-1.46331	0.144802	0.232094	-5.92635
CLEC3B	UID331	-1	-0.258722	24.967	-2.92051	0.00385656	0.0121989	-2.82003
SERPINA7	UID332	0	-0.0885079	26.3163	-1.04959	0.295051	0.40909	-6.44035
SERPIND1	UID333	0	-0.077614	27.2909	-0.823998	0.410829	0.527541	-6.65002
BCHE	UID334	0	-0.257165	23.3096	-2.15002	0.0326389	0.0702514	-4.70925
	UID335	-1	-0.649529	24.0862	-3.10195	0.00217292	0.00861543	-2.29743
IGKV4-1	UID336	-1	-0.507589	28.6392	-4.55488	8,66114395191371e-06	0.000163118	2.88542
IGHV4-61	UID337	-1	-0.288217	26.7776	-2.53795	0.0118387	0.0300624	-3.82575
GSN	UID338	-1	-0.26124	27.2077	-2.59873	0.0099864	0.0265521	-3.67481
C2	UID339	0	0.00525151	25.642	0.0634349	0.949477	0.966585	-6.98567
APOA4	UID341	-1	-0.492839	27.9891	-3.00905	0.00292459	0.0104914	-2.56863
C8A	UID344	0	0.0451106	26.9531	0.468199	0.640104	0.749552	-6.87855
C8B	UID345	0	0.0336428	26.5829	0.431008	0.666883	0.767669	-6.89519
C8G	UID346	0	-0.0229168	25.6453	-0.255041	0.798929	0.863913	-6.95528
SERPINA6	UID354	0	-0.131018	27.0554	-1.47474	0.141704	0.232094	-5.90978
LPA	UID358	0	-0.427868	24.6008	-1.47912	0.140532	0.232094	-5.90341
CD14	UID359	1	0.403314	25.1903	4.04366	7,2692220116203e-05	0.000684518	0.866853
CFH	UID360	0	-0.0954723	29.9126	-1.0589	0.290799	0.406891	-6.43063
SERPINF2	UID361	0	-0.00050011	28.6532	-0.00580705	0.995372	0.995372	-6.98766
C1S	UID364	0	0.0768798	27.1505	0.862087	0.389574	0.508923	-6.61814
C4A	UID365	0	0.172384	27.5923	0.944145	0.346126	0.460245	-6.54459
C4B	UID366	0	-0.170031	30.4249	-1.84911	0.065777	0.131554	-5.29783
SAA1	UID367	1	1.85363	30.3673	6.33738	1,29429337719174e-09	1,46255151622667e-07	11.3794
SAA2	UID368	1	1.90807	26.5349	5.27855	3,10435483518896e-07	1,10949012392722e-05	6.07601
	UID369	-1	-0.341677	32.8352	-3.1878	0.00164107	0.00686818	-2.04011
C7	UID376	0	0.00909541	26.775	0.0927305	0.926202	0.957653	-6.98339
CLU	UID379	-1	-0.313391	29.6735	-3.05911	0.00249413	0.00939456	-2.42344
MBL2	UID383	-1	-0.996289	23.6888	-4.76794	3.37509e-06	7.6277e-05	3.78544
CETP	UID384	0	-0.32381	21.9821	-2.15531	0.0322179	0.070012	-4.69815
C6	UID390	0	-0.0228679	27.6553	-0.236027	0.81363	0.86736	-6.95993
CPN1	UID398	0	0.147911	26.1349	1.65422	0.0995015	0.182824	-5.63318
LBP	UID405	1	0.9039	25.8774	6.43802	7.42811e-10	1.46255e-07	11.9192
ORM2	UID408	0	0.0810834	31.0388	1.0071	0.314988	0.428839	-6.48367
ITIH2	UID409	-1	-0.299615	29.1608	-2.94372	0.00358901	0.0117553	-2.7548
ITIH1	UID410	-1	-0.289343	28.4017	-2.94939	0.00352632	0.0117198	-2.7388
PZP	UID411	-1	-1.50322	24.1206	-3.88472	0.000135367	0.000956031	0.28121
C4BPB	UID412	0	-0.0694297	26.0972	-0.610214	0.542347	0.65197	-6.80237
CPN2	UID416	0	0.0720668	28.2874	0.836874	0.403567	0.524173	-6.6394
PROZ	UID417	0	-0.00956347	22.8406	-0.0732597	0.941666	0.966585	-6.985
	UID418	0	-0.403315	26.2903	-1.10156	0.271849	0.386401	-6.38496
FBLN1	UID419	0	0.156834	25.9226	1.46343	0.144771	0.232094	-5.92618
AZGP1	UID421	0	-0.234041	29.3731	-2.20312	0.0286187	0.0640379	-4.59656
PON1	UID423	0	-0.241791	27.7153	-2.22902	0.0268186	0.0612222	-4.54064
CFP	UID425	-1	-0.532832	25.2574	-4.36012	1.99243e-05	0.000281431	2.09255
SERPINA4	UID429	-1	-0.457575	25.0699	-4.7348	3.91616e-06	8.04592e-05	3.64324
CDH5	UID433	0	-0.0955793	23.201	-0.695782	0.487296	0.598526	-6.74682
KRT9	UID435	0	-0.368186	24.6138	-1.00037	0.318224	0.43065	-6.49037
IGFALS	UID437	-1	-0.506154	26.0799	-3.92074	0.000117775	0.00091783	0.412141
SERPINF1	UID440	0	0.127229	26.5438	1.56532	0.118937	0.209999	-5.77406
BTD	UID443	0	-0.173119	24.8376	-1.49206	0.137109	0.231244	-5.88445
AFM	UID444	-1	-0.578339	27.3858	-4.92342	1.66303e-06	4.17606e-05	4.46325
MASP1	UID446	0	-0.0344483	23.976	-0.427869	0.669163	0.767669	-6.89653
LUM	UID448	0	-0.0811101	26.3449	-0.801264	0.423839	0.541173	-6.66837
APOC4	UID450	0	0.0720119	24.0025	0.375782	0.707439	0.802008	-6.91736
PLTP	UID451	0	0.247295	23.7013	1.93801	0.0538951	0.11073	-5.13283
ACTB	UID454	1	0.619161	23.1615	3.09199	0.00224396	0.00874372	-2.32686
B2M	UID457	0	0.169056	26.4881	1.28031	0.201778	0.302	-6.17429
HBB	UID465	0	0.0596916	27.9441	0.331177	0.740825	0.827339	-6.93306
HBA1;HBA2	UID467	0	0.0220038	28.229	0.121271	0.903586	0.942595	-6.98035
GPLD1	UID468	-1	-0.570997	25.0845	-4.47002	1.24934e-05	0.000201679	2.53642
	UID471	0	-0.238628	28.7469	-1.56962	0.117933	0.209864	-5.76742
CFHR3	UID477	0	0.123124	24.121	0.665367	0.506509	0.615436	-6.76739
CFHR1	UID478	0	-0.00364389	26.8613	-0.0193822	0.984554	0.988929	-6.98749
ITIH3	UID479	1	0.401794	27.5111	3.63092	0.000350954	0.00214366	-0.611246
LGALS3BP	UID482	1	0.577488	25.0456	3.89307	0.000131076	0.000955585	0.311498
FGL1	UID484	1	1.08589	23.1227	5.85096	1.74638e-08	9.86705e-07	8.85523
EFEMP1	UID486	0	0.137636	25.0409	1.07591	0.283141	0.399937	-6.41264
APOF	UID489	0	0.0273738	25.4975	0.289295	0.772626	0.843544	-6.946
HABP2	UID495	0	0.0260494	26.1318	0.24939	0.80329	0.864494	-6.9567
FCN2	UID501	0	0.263105	23.4373	1.88435	0.0608298	0.122746	-5.23332
TGFBI	UID502	0	0.0894515	24.1445	0.783248	0.434319	0.551439	-6.68255
ADIPOQ	UID503	-1	-0.543649	24.7081	-2.52063	0.0124201	0.0308456	-3.86816
ECM1	UID504	-1	-0.258335	25.2822	-2.69151	0.00765689	0.0221854	-3.43791
PI16	UID509	0	-0.149822	21.8814	-0.943996	0.346202	0.460245	-6.54473
PRG4	UID520	1	0.343183	24.4177	2.6133	0.0095828	0.0257823	-3.63811
CPB2	UID522	0	-0.0023495	24.9068	-0.0237968	0.981036	0.988929	-6.98739
CNDP1	UID523	0	-0.237268	23.4763	-1.82085	0.0699806	0.136342	-5.34869
PGLYRP2	UID524	-1	-0.344135	26.2101	-2.97725	0.00323242	0.0110686	-2.65972
CFHR5	UID527	0	0.191965	25.4936	1.31736	0.18908	0.292498	-6.12671
C1RL	UID533	0	-0.0592089	25.2021	-0.582146	0.561062	0.670629	-6.81901
FETUB	UID534	0	-0.0245806	23.6571	-0.161183	0.872096	0.920999	-6.97473
FCGBP	UID538	0	0.327356	23.2589	0.979679	0.328316	0.441663	-6.51069
